# Supplementary material for: (E)-3-{4,6-Dimeth­oxy-2-[(E)-4-meth­oxy­styr­yl]-3-methyl­phen­yl}-1-(2-hy­droxy-5-meth­oxy­phen­yl)prop-2-en-1-one
Source: IUCrdata. 2020 Jun 16;5(Pt 6):x200792. doi: 10.1107/S2414314620007920 (PMC9462233; doi:10.1107/S2414314620007920)
Supplement: Supplementary file 1 [file x-05-x200792-sup1.cif]

##############################################################################
#                                                                            #
# This CIF contains the data for a data article accepted for                 #
# publication in IUCrData. It conforms to the requirements of                #
# Notes for Authors for IUCrData, and has been                               #
# peer reviewed under the auspices of IUCrData.                              #
#                                                                            #
# Full details of the Crystallographic Information File format               #
# are given in the paper "The Crystallographic Information File (CIF):       #
# a New Standard Archive File for Crystallography" by S. R. Hall, F. H.      #
# Allen and I. D. Brown [Acta Cryst. (1991), A47, 655-685].                  #
#                                                                            #
# The current version of the core CIF dictionary is obtainable from          #
# ftp://ftp.iucr.org/pub/cif_core.dic.                                       #
#                                                                            #
# Software is freely available for graphical display of the structure(s)     #
# in this CIF. For information consult the CIF software page                 #
# http://www.iucr.org/resources/cif/software.                                #
#                                                                            #
# This file may be used for bona fide research purposes within the           #
# scientific community so long as proper attribution is given to the data    # 
# article from which it was obtained.                                        #
#                                                                            #
##############################################################################
data_I
_database_code_depnum_ccdc_archive 'CCDC 2009305'
_audit_creation_method     SHELXTL
_chemical_name_systematic
;\
(<i>E</i>)-3-{4,6-dimethoxy-2-[(<i>E</i>)-4-methoxystyryl]-3-methylphenyl}-\
1-(2-hydroxy-5-methoxyphenyl)prop-2-en-1-one
;
_chemical_name_common     ?
_chemical_formula_moiety     'C28 H28 O6'
_chemical_formula_sum     'C28 H28 O6'
_chemical_formula_iupac     'C28 H28 O6'
_chemical_formula_weight     460.50
_chemical_melting_point     ?
_symmetry_cell_setting     monoclinic
_symmetry_space_group_name_H-M     'P 21/c'
_symmetry_space_group_name_Hall     '-P 2ybc'
loop_
    _symmetry_equiv_pos_as_xyz
    'x, y, z'
    '-x, y+1/2, -z+1/2'
    '-x, -y, -z'
    'x, -y-1/2, z-1/2'
_cell_length_a     9.9641(9)
_cell_length_b     10.2338(9)
_cell_length_c     23.541(2)
_cell_angle_alpha     90.00
_cell_angle_beta     100.086(2)
_cell_angle_gamma     90.00
_cell_volume     2363.4(4)
_cell_formula_units_Z     4
_cell_measurement_reflns_used     3197
_cell_measurement_theta_min     2.47
_cell_measurement_theta_max     25.16
_cell_measurement_temperature     200(2)
_exptl_crystal_description     Block
_exptl_crystal_colour     Orange
_exptl_crystal_size_max     0.12
_exptl_crystal_size_mid     0.09
_exptl_crystal_size_min     0.06
_exptl_crystal_density_diffrn     1.294
_exptl_crystal_density_meas     ?
_exptl_crystal_density_method     'not measured'
_exptl_crystal_F_000     976
_exptl_absorpt_coefficient_mu     0.090
_exptl_absorpt_correction_type     none
_exptl_absorpt_process_details     ?
_exptl_absorpt_correction_T_min     ?
_exptl_absorpt_correction_T_max     ?
_exptl_special_details     ?
_diffrn_ambient_temperature     200(2)
_diffrn_radiation_type     MoK\a
_diffrn_radiation_wavelength     0.71073
_diffrn_radiation_source     'fine-focus sealed tube'
_diffrn_radiation_monochromator     graphite
_diffrn_measurement_device_type     'Bruker APEXII CCD'
_diffrn_measurement_method     'phi and omega scans'
_diffrn_detector_area_resol_mean     ?
_diffrn_reflns_number     14437
_diffrn_reflns_av_R_equivalents     0.0577
_diffrn_reflns_av_sigmaI/netI     0.0760
_diffrn_reflns_theta_min     1.76
_diffrn_reflns_theta_max     26.02
_diffrn_reflns_theta_full     26.02
_diffrn_measured_fraction_theta_max     0.998
_diffrn_measured_fraction_theta_full     0.998
_diffrn_reflns_limit_h_min     -11
_diffrn_reflns_limit_h_max     12
_diffrn_reflns_limit_k_min     -9
_diffrn_reflns_limit_k_max     12
_diffrn_reflns_limit_l_min     -28
_diffrn_reflns_limit_l_max     29
_diffrn_standards_number     ?
_diffrn_standards_interval_count     ?
_diffrn_standards_interval_time     ?
_diffrn_standards_decay_%     ?
_refine_special_details
;
 Refinement of F^2^ against ALL reflections.  The weighted R-factor wR and
 goodness of fit S are based on F^2^, conventional R-factors R are based
 on F, with F set to zero for negative F^2^. The threshold expression of
 F^2^ > 2sigma(F^2^) is used only for calculating R-factors(gt) etc. and is
 not relevant to the choice of reflections for refinement.  R-factors based
 on F^2^ are statistically about twice as large as those based on F, and R-
 factors based on ALL data will be even larger.
;
_reflns_number_total     4659
_reflns_number_gt     2351
_reflns_threshold_expression     I>2\s(I)
_refine_ls_structure_factor_coef     Fsqd
_refine_ls_matrix_type     full
_refine_ls_R_factor_all     0.1078
_refine_ls_R_factor_gt     0.0458
_refine_ls_wR_factor_gt     0.0887
_refine_ls_wR_factor_ref     0.1121
_refine_ls_goodness_of_fit_ref     0.883
_refine_ls_restrained_S_all     0.883
_refine_ls_number_reflns     4659
_refine_ls_number_parameters     313
_refine_ls_number_restraints     0
_refine_ls_hydrogen_treatment     constr
_refine_ls_weighting_scheme     calc
_refine_ls_weighting_details
                 'calc w=1/[\s^2^(Fo^2^)+(0.0380P)^2^] where P=(Fo^2^+2Fc^2^)/3'
_atom_sites_solution_hydrogens     geom
_atom_sites_solution_primary     direct
_atom_sites_solution_secondary     difmap
_refine_ls_shift/su_max     0.000
_refine_ls_shift/su_mean     0.000
_refine_diff_density_max     0.200
_refine_diff_density_min     -0.150
_refine_ls_extinction_method     none
_refine_ls_extinction_coef     ?
loop_
    _atom_type_symbol
    _atom_type_description
    _atom_type_scat_dispersion_real
    _atom_type_scat_dispersion_imag
    _atom_type_scat_source
    'C' 'C' 0.0033 0.0016
                         'International Tables Vol C Tables 4.2.6.8 and 6.1.1.4'
    'H' 'H' 0.0000 0.0000
                         'International Tables Vol C Tables 4.2.6.8 and 6.1.1.4'
    'O' 'O' 0.0106 0.0060
                         'International Tables Vol C Tables 4.2.6.8 and 6.1.1.4'
_computing_data_collection
;
APEX2 (Bruker, 2012)
;
_computing_cell_refinement
;
SAINT (Bruker, 2012)
;
_computing_data_reduction
;
SAINT (Bruker, 2012)
;
_computing_structure_solution
;
SHELXS (Sheldrick, 2008)
;
_computing_structure_refinement
;
SHELXL2014 (Sheldrick, 2015)
;
_computing_molecular_graphics
;
SHELXTL (Sheldrick, 2008)
;
_computing_publication_material
;
publCIF (Westrip, 2010)
;
loop_
    _atom_site_type_symbol
    _atom_site_label
    _atom_site_fract_x
    _atom_site_fract_y
    _atom_site_fract_z
    _atom_site_U_iso_or_equiv
    _atom_site_adp_type
    _atom_site_calc_flag
    _atom_site_refinement_flags
    _atom_site_occupancy
    _atom_site_symmetry_multiplicity
    _atom_site_disorder_assembly
    _atom_site_disorder_group
    C C1 0.3422(2) 0.3627(2) 0.40004(9) 0.0406(6) Uani d . 1 1 . .
    C C2 0.2593(2) 0.4124(2) 0.35097(9) 0.0394(6) Uani d . 1 1 . .
    C C3 0.1584(2) 0.5038(2) 0.35435(9) 0.0408(6) Uani d . 1 1 . .
    H H3 0.1026 0.5355 0.3203 0.049 Uiso calc R 1 1 . .
    C C4 0.1399(2) 0.5484(2) 0.40788(9) 0.0406(6) Uani d . 1 1 . .
    C C5 0.2191(2) 0.5016(2) 0.45928(9) 0.0388(6) Uani d . 1 1 . .
    C C6 0.3192(2) 0.4054(2) 0.45383(9) 0.0379(5) Uani d . 1 1 . .
    C C7 0.2088(2) 0.5513(2) 0.51624(9) 0.0439(6) Uani d . 1 1 . .
    H H7 0.2752 0.5181 0.5468 0.053 Uiso calc R 1 1 . .
    C C8 0.1215(2) 0.6356(2) 0.53234(9) 0.0527(7) Uani d . 1 1 . .
    H H8 0.0514 0.6709 0.5039 0.063 Uiso calc R 1 1 . .
    C C9 0.1295(2) 0.6759(2) 0.59251(10) 0.0466(6) Uani d . 1 1 . .
    O O1 0.20637(17) 0.62039(17) 0.63223(7) 0.0635(5) Uani d . 1 1 . .
    C C10 0.0400(2) 0.7828(2) 0.60542(9) 0.0417(6) Uani d . 1 1 . .
    C C11 0.0227(2) 0.8074(2) 0.66249(10) 0.0455(6) Uani d . 1 1 . .
    O O2 0.09471(17) 0.74132(18) 0.70846(6) 0.0597(5) Uani d . 1 1 . .
    H H2 0.1521 0.6923 0.6970 0.090 Uiso calc R 1 1 . .
    C C12 -0.0714(2) 0.8998(2) 0.67300(11) 0.0528(7) Uani d . 1 1 . .
    H H12 -0.0858 0.9135 0.7114 0.063 Uiso calc R 1 1 . .
    C C13 -0.1444(2) 0.9722(2) 0.62869(11) 0.0533(7) Uani d . 1 1 . .
    H H13 -0.2084 1.0354 0.6367 0.064 Uiso calc R 1 1 . .
    C C14 -0.1245(2) 0.9527(2) 0.57248(11) 0.0508(6) Uani d . 1 1 . .
    C C15 -0.0335(2) 0.8589(2) 0.56154(10) 0.0469(6) Uani d . 1 1 . .
    H H15 -0.0203 0.8455 0.5230 0.056 Uiso calc R 1 1 . .
    C C16 0.4010(2) 0.3476(2) 0.50661(9) 0.0422(6) Uani d . 1 1 . .
    H H16 0.4946 0.3709 0.5157 0.051 Uiso calc R 1 1 . .
    C C17 0.3536(2) 0.2669(2) 0.54151(9) 0.0459(6) Uani d . 1 1 . .
    H H17 0.2607 0.2422 0.5308 0.055 Uiso calc R 1 1 . .
    C C18 0.4276(2) 0.2103(2) 0.59522(9) 0.0408(6) Uani d . 1 1 . .
    C C19 0.5437(2) 0.2690(2) 0.62614(9) 0.0433(6) Uani d . 1 1 . .
    H H19 0.5750 0.3489 0.6126 0.052 Uiso calc R 1 1 . .
    C C20 0.6147(2) 0.2142(2) 0.67603(9) 0.0439(6) Uani d . 1 1 . .
    H H20 0.6942 0.2559 0.6962 0.053 Uiso calc R 1 1 . .
    C C21 0.5698(2) 0.0981(2) 0.69667(9) 0.0405(6) Uani d . 1 1 . .
    C C22 0.4544(2) 0.0388(2) 0.66742(9) 0.0434(6) Uani d . 1 1 . .
    H H22 0.4229 -0.0406 0.6814 0.052 Uiso calc R 1 1 . .
    C C23 0.3837(2) 0.0955(2) 0.61703(9) 0.0456(6) Uani d . 1 1 . .
    H H23 0.3035 0.0544 0.5972 0.055 Uiso calc R 1 1 . .
    C C24 0.4492(2) 0.2627(2) 0.39366(10) 0.0577(7) Uani d . 1 1 . .
    H H24A 0.4070 0.1896 0.3702 0.087 Uiso calc R 1 1 . .
    H H24B 0.4913 0.2306 0.4319 0.087 Uiso calc R 1 1 . .
    H H24C 0.5191 0.3028 0.3747 0.087 Uiso calc R 1 1 . .
    O O3 0.28463(16) 0.36458(15) 0.29960(6) 0.0508(4) Uani d . 1 1 . .
    C C25 0.1959(2) 0.4029(2) 0.24813(9) 0.0553(7) Uani d . 1 1 . .
    H H25A 0.1021 0.3785 0.2507 0.083 Uiso calc R 1 1 . .
    H H25B 0.2232 0.3589 0.2150 0.083 Uiso calc R 1 1 . .
    H H25C 0.2014 0.4978 0.2433 0.083 Uiso calc R 1 1 . .
    O O4 0.04512(16) 0.64150(15) 0.41344(6) 0.0542(5) Uani d . 1 1 . .
    C C26 -0.0374(3) 0.6922(2) 0.36263(10) 0.0626(8) Uani d . 1 1 . .
    H H26A 0.0211 0.7301 0.3375 0.094 Uiso calc R 1 1 . .
    H H26B -0.0980 0.7599 0.3733 0.094 Uiso calc R 1 1 . .
    H H26C -0.0921 0.6215 0.3422 0.094 Uiso calc R 1 1 . .
    O O5 -0.18961(18) 1.01996(17) 0.52486(7) 0.0685(5) Uani d . 1 1 . .
    C C27 -0.3001(3) 1.1009(3) 0.53203(12) 0.0764(9) Uani d . 1 1 . .
    H H27A -0.3682 1.0493 0.5476 0.115 Uiso calc R 1 1 . .
    H H27B -0.3415 1.1378 0.4946 0.115 Uiso calc R 1 1 . .
    H H27C -0.2673 1.1719 0.5589 0.115 Uiso calc R 1 1 . .
    O O6 0.64798(16) 0.05087(16) 0.74612(6) 0.0559(5) Uani d . 1 1 . .
    C C28 0.5936(3) -0.0556(2) 0.77410(10) 0.0634(7) Uani d . 1 1 . .
    H H28A 0.5010 -0.0341 0.7797 0.095 Uiso calc R 1 1 . .
    H H28B 0.6513 -0.0717 0.8116 0.095 Uiso calc R 1 1 . .
    H H28C 0.5911 -0.1342 0.7501 0.095 Uiso calc R 1 1 . .
loop_
    _atom_site_aniso_label
    _atom_site_aniso_U_11
    _atom_site_aniso_U_22
    _atom_site_aniso_U_33
    _atom_site_aniso_U_12
    _atom_site_aniso_U_13
    _atom_site_aniso_U_23
    C1 0.0444(14) 0.0374(13) 0.0385(13) 0.0065(11) 0.0035(11) -0.0028(11)
    C2 0.0446(14) 0.0410(14) 0.0322(13) -0.0025(12) 0.0057(11) -0.0050(11)
    C3 0.0465(14) 0.0433(14) 0.0301(13) 0.0046(12) -0.0003(11) 0.0010(10)
    C4 0.0431(14) 0.0390(14) 0.0383(14) 0.0096(11) 0.0033(11) 0.0007(11)
    C5 0.0443(14) 0.0409(14) 0.0297(13) 0.0038(11) 0.0020(11) -0.0007(10)
    C6 0.0420(13) 0.0368(13) 0.0332(13) 0.0038(11) 0.0024(11) 0.0013(10)
    C7 0.0517(15) 0.0453(14) 0.0322(13) 0.0119(12) 0.0001(11) -0.0005(11)
    C8 0.0569(16) 0.0656(17) 0.0331(14) 0.0220(14) 0.0013(12) -0.0053(12)
    C9 0.0468(15) 0.0571(16) 0.0346(14) 0.0073(13) 0.0036(12) -0.0024(12)
    O1 0.0732(12) 0.0785(13) 0.0345(10) 0.0290(10) -0.0025(9) -0.0017(9)
    C10 0.0405(14) 0.0487(15) 0.0354(13) 0.0027(12) 0.0055(11) -0.0061(11)
    C11 0.0477(15) 0.0524(16) 0.0357(14) -0.0025(13) 0.0051(12) -0.0064(12)
    O2 0.0653(12) 0.0778(13) 0.0347(9) 0.0115(10) 0.0050(9) -0.0063(9)
    C12 0.0548(16) 0.0628(17) 0.0435(15) -0.0002(14) 0.0158(13) -0.0153(13)
    C13 0.0513(16) 0.0538(17) 0.0581(17) 0.0032(13) 0.0183(14) -0.0120(14)
    C14 0.0493(15) 0.0523(16) 0.0510(16) 0.0082(13) 0.0096(13) -0.0006(13)
    C15 0.0480(15) 0.0552(16) 0.0384(14) 0.0066(13) 0.0098(12) -0.0046(12)
    C16 0.0397(13) 0.0439(14) 0.0403(14) 0.0059(11) -0.0001(11) 0.0023(11)
    C17 0.0457(15) 0.0514(15) 0.0381(14) 0.0013(12) 0.0005(12) 0.0032(12)
    C18 0.0475(14) 0.0403(14) 0.0336(13) 0.0047(12) 0.0045(11) 0.0001(11)
    C19 0.0529(15) 0.0392(14) 0.0375(14) 0.0033(12) 0.0067(12) -0.0002(11)
    C20 0.0473(15) 0.0466(15) 0.0354(14) 0.0008(12) 0.0008(12) 0.0001(11)
    C21 0.0453(14) 0.0450(15) 0.0306(13) 0.0069(12) 0.0055(11) 0.0023(11)
    C22 0.0498(15) 0.0430(14) 0.0390(14) 0.0038(12) 0.0126(12) 0.0045(12)
    C23 0.0459(14) 0.0498(15) 0.0405(14) 0.0018(12) 0.0057(12) -0.0002(12)
    C24 0.0645(18) 0.0603(17) 0.0475(16) 0.0204(14) 0.0074(14) -0.0043(13)
    O3 0.0576(11) 0.0620(11) 0.0324(9) 0.0061(9) 0.0071(8) -0.0083(8)
    C25 0.0583(16) 0.0779(19) 0.0280(13) -0.0043(14) 0.0028(12) -0.0054(13)
    O4 0.0621(11) 0.0618(11) 0.0352(9) 0.0287(9) -0.0016(8) 0.0006(8)
    C26 0.0670(18) 0.0717(19) 0.0444(16) 0.0338(15) -0.0030(13) 0.0097(14)
    O5 0.0725(13) 0.0722(13) 0.0627(12) 0.0316(11) 0.0176(10) 0.0101(10)
    C27 0.0694(19) 0.073(2) 0.087(2) 0.0320(17) 0.0160(17) 0.0081(17)
    O6 0.0590(11) 0.0652(12) 0.0398(10) 0.0011(9) -0.0013(8) 0.0186(9)
    C28 0.0746(19) 0.0636(18) 0.0492(16) -0.0003(15) 0.0034(14) 0.0242(14)
_geom_special_details
;
 All esds (except the esd in the dihedral angle between two l.s. planes)
 are estimated using the full covariance matrix.  The cell esds are taken
 into account individually in the estimation of esds in distances, angles
 and torsion angles; correlations between esds in cell parameters are only
 used when they are defined by crystal symmetry.  An approximate (isotropic)
 treatment of cell esds is used for estimating esds involving l.s. planes.
;
loop_
    _geom_bond_atom_site_label_1
    _geom_bond_atom_site_label_2
    _geom_bond_site_symmetry_2
    _geom_bond_distance
    _geom_bond_publ_flag
    C1 C2 . 1.393(3) ?
    C1 C6 . 1.396(3) ?
    C1 C24 . 1.504(3) ?
    C2 O3 . 1.368(2) ?
    C2 C3 . 1.386(3) ?
    C3 C4 . 1.383(3) ?
    C3 H3 . 0.9500 ?
    C4 O4 . 1.364(2) ?
    C4 C5 . 1.408(3) ?
    C5 C6 . 1.423(3) ?
    C5 C7 . 1.454(3) ?
    C6 C16 . 1.484(3) ?
    C7 C8 . 1.327(3) ?
    C7 H7 . 0.9500 ?
    C8 C9 . 1.464(3) ?
    C8 H8 . 0.9500 ?
    C9 O1 1 1.238(3) ?
    C9 O1 . 1.238(3) ?
    C9 C10 . 1.476(3) ?
    C10 C15 . 1.395(3) ?
    C10 C11 . 1.407(3) ?
    C11 O2 . 1.368(3) ?
    C11 C12 . 1.384(3) ?
    O2 H2 . 0.8400 ?
    C12 C13 . 1.379(3) ?
    C12 H12 . 0.9500 ?
    C13 C14 . 1.386(3) ?
    C13 H13 . 0.9500 ?
    C14 C15 . 1.376(3) ?
    C14 O5 . 1.377(3) ?
    C15 H15 . 0.9500 ?
    C16 C17 . 1.310(3) ?
    C16 H16 . 0.9500 ?
    C17 C18 . 1.467(3) ?
    C17 H17 . 0.9500 ?
    C18 C23 . 1.383(3) ?
    C18 C19 . 1.391(3) ?
    C19 C20 . 1.379(3) ?
    C19 H19 . 0.9500 ?
    C20 C21 . 1.388(3) ?
    C20 H20 . 0.9500 ?
    C21 O6 . 1.370(2) ?
    C21 C22 . 1.374(3) ?
    C22 C23 . 1.396(3) ?
    C22 H22 . 0.9500 ?
    C23 H23 . 0.9500 ?
    C24 H24A . 0.9800 ?
    C24 H24B . 0.9800 ?
    C24 H24C . 0.9800 ?
    O3 C25 . 1.424(2) ?
    C25 H25A . 0.9800 ?
    C25 H25B . 0.9800 ?
    C25 H25C . 0.9800 ?
    O4 C26 . 1.425(2) ?
    C26 H26A . 0.9800 ?
    C26 H26B . 0.9800 ?
    C26 H26C . 0.9800 ?
    O5 C27 . 1.411(3) ?
    C27 H27A . 0.9800 ?
    C27 H27B . 0.9800 ?
    C27 H27C . 0.9800 ?
    O6 C28 . 1.429(3) ?
    C28 H28A . 0.9800 ?
    C28 H28B . 0.9800 ?
    C28 H28C . 0.9800 ?
loop_
    _geom_angle_atom_site_label_1
    _geom_angle_atom_site_label_2
    _geom_angle_atom_site_label_3
    _geom_angle_site_symmetry_1
    _geom_angle_site_symmetry_3
    _geom_angle
    _geom_angle_publ_flag
    C2 C1 C6 . . 118.1(2) ?
    C2 C1 C24 . . 119.5(2) ?
    C6 C1 C24 . . 122.4(2) ?
    O3 C2 C3 . . 122.7(2) ?
    O3 C2 C1 . . 115.3(2) ?
    C3 C2 C1 . . 122.0(2) ?
    C4 C3 C2 . . 119.3(2) ?
    C4 C3 H3 . . 120.3 ?
    C2 C3 H3 . . 120.3 ?
    O4 C4 C3 . . 121.6(2) ?
    O4 C4 C5 . . 116.66(19) ?
    C3 C4 C5 . . 121.8(2) ?
    C4 C5 C6 . . 117.02(19) ?
    C4 C5 C7 . . 123.7(2) ?
    C6 C5 C7 . . 119.2(2) ?
    C1 C6 C5 . . 121.8(2) ?
    C1 C6 C16 . . 118.8(2) ?
    C5 C6 C16 . . 119.41(19) ?
    C8 C7 C5 . . 130.2(2) ?
    C8 C7 H7 . . 114.9 ?
    C5 C7 H7 . . 114.9 ?
    C7 C8 C9 . . 122.2(2) ?
    C7 C8 H8 . . 118.9 ?
    C9 C8 H8 . . 118.9 ?
    O1 C9 C8 1 . 121.5(2) ?
    O1 C9 C8 . . 121.5(2) ?
    O1 C9 C10 1 . 120.0(2) ?
    O1 C9 C10 . . 120.0(2) ?
    C8 C9 C10 . . 118.4(2) ?
    C15 C10 C11 . . 118.1(2) ?
    C15 C10 C9 . . 121.3(2) ?
    C11 C10 C9 . . 120.6(2) ?
    O2 C11 C12 . . 118.3(2) ?
    O2 C11 C10 . . 122.2(2) ?
    C12 C11 C10 . . 119.5(2) ?
    C11 O2 H2 . . 109.5 ?
    C13 C12 C11 . . 121.1(2) ?
    C13 C12 H12 . . 119.5 ?
    C11 C12 H12 . . 119.5 ?
    C12 C13 C14 . . 120.0(2) ?
    C12 C13 H13 . . 120.0 ?
    C14 C13 H13 . . 120.0 ?
    C15 C14 O5 . . 115.4(2) ?
    C15 C14 C13 . . 119.2(2) ?
    O5 C14 C13 . . 125.4(2) ?
    C14 C15 C10 . . 121.9(2) ?
    C14 C15 H15 . . 119.0 ?
    C10 C15 H15 . . 119.0 ?
    C17 C16 C6 . . 124.8(2) ?
    C17 C16 H16 . . 117.6 ?
    C6 C16 H16 . . 117.6 ?
    C16 C17 C18 . . 127.4(2) ?
    C16 C17 H17 . . 116.3 ?
    C18 C17 H17 . . 116.3 ?
    C23 C18 C19 . . 117.4(2) ?
    C23 C18 C17 . . 120.8(2) ?
    C19 C18 C17 . . 121.8(2) ?
    C20 C19 C18 . . 121.7(2) ?
    C20 C19 H19 . . 119.2 ?
    C18 C19 H19 . . 119.2 ?
    C19 C20 C21 . . 119.8(2) ?
    C19 C20 H20 . . 120.1 ?
    C21 C20 H20 . . 120.1 ?
    O6 C21 C22 . . 124.9(2) ?
    O6 C21 C20 . . 115.4(2) ?
    C22 C21 C20 . . 119.7(2) ?
    C21 C22 C23 . . 119.7(2) ?
    C21 C22 H22 . . 120.1 ?
    C23 C22 H22 . . 120.1 ?
    C18 C23 C22 . . 121.6(2) ?
    C18 C23 H23 . . 119.2 ?
    C22 C23 H23 . . 119.2 ?
    C1 C24 H24A . . 109.5 ?
    C1 C24 H24B . . 109.5 ?
    H24A C24 H24B . . 109.5 ?
    C1 C24 H24C . . 109.5 ?
    H24A C24 H24C . . 109.5 ?
    H24B C24 H24C . . 109.5 ?
    C2 O3 C25 . . 118.06(17) ?
    O3 C25 H25A . . 109.5 ?
    O3 C25 H25B . . 109.5 ?
    H25A C25 H25B . . 109.5 ?
    O3 C25 H25C . . 109.5 ?
    H25A C25 H25C . . 109.5 ?
    H25B C25 H25C . . 109.5 ?
    C4 O4 C26 . . 118.78(17) ?
    O4 C26 H26A . . 109.5 ?
    O4 C26 H26B . . 109.5 ?
    H26A C26 H26B . . 109.5 ?
    O4 C26 H26C . . 109.5 ?
    H26A C26 H26C . . 109.5 ?
    H26B C26 H26C . . 109.5 ?
    C14 O5 C27 . . 117.51(19) ?
    O5 C27 H27A . . 109.5 ?
    O5 C27 H27B . . 109.5 ?
    H27A C27 H27B . . 109.5 ?
    O5 C27 H27C . . 109.5 ?
    H27A C27 H27C . . 109.5 ?
    H27B C27 H27C . . 109.5 ?
    C21 O6 C28 . . 117.08(18) ?
    O6 C28 H28A . . 109.5 ?
    O6 C28 H28B . . 109.5 ?
    H28A C28 H28B . . 109.5 ?
    O6 C28 H28C . . 109.5 ?
    H28A C28 H28C . . 109.5 ?
    H28B C28 H28C . . 109.5 ?
loop_
    _geom_torsion_atom_site_label_1
    _geom_torsion_atom_site_label_2
    _geom_torsion_atom_site_label_3
    _geom_torsion_atom_site_label_4
    _geom_torsion_site_symmetry_1
    _geom_torsion_site_symmetry_2
    _geom_torsion_site_symmetry_3
    _geom_torsion_site_symmetry_4
    _geom_torsion
    _geom_torsion_publ_flag
    C6 C1 C2 O3 . . . . -178.50(18) ?
    C24 C1 C2 O3 . . . . -0.5(3) ?
    C6 C1 C2 C3 . . . . 1.5(3) ?
    C24 C1 C2 C3 . . . . 179.5(2) ?
    O3 C2 C3 C4 . . . . -179.4(2) ?
    C1 C2 C3 C4 . . . . 0.6(3) ?
    C2 C3 C4 O4 . . . . 177.77(19) ?
    C2 C3 C4 C5 . . . . -1.2(3) ?
    O4 C4 C5 C6 . . . . -179.35(18) ?
    C3 C4 C5 C6 . . . . -0.3(3) ?
    O4 C4 C5 C7 . . . . -2.9(3) ?
    C3 C4 C5 C7 . . . . 176.1(2) ?
    C2 C1 C6 C5 . . . . -3.1(3) ?
    C24 C1 C6 C5 . . . . 179.0(2) ?
    C2 C1 C6 C16 . . . . 176.4(2) ?
    C24 C1 C6 C16 . . . . -1.5(3) ?
    C4 C5 C6 C1 . . . . 2.5(3) ?
    C7 C5 C6 C1 . . . . -174.1(2) ?
    C4 C5 C6 C16 . . . . -177.0(2) ?
    C7 C5 C6 C16 . . . . 6.4(3) ?
    C4 C5 C7 C8 . . . . 6.9(4) ?
    C6 C5 C7 C8 . . . . -176.8(2) ?
    C5 C7 C8 C9 . . . . -178.8(2) ?
    C7 C8 C9 O1 . . . 1 -9.8(4) ?
    C7 C8 C9 O1 . . . . -9.8(4) ?
    C7 C8 C9 C10 . . . . 172.0(2) ?
    C8 C9 O1 O1 . . . 1 0.0(3) ?
    C10 C9 O1 O1 . . . 1 0.0(3) ?
    O1 C9 C10 C15 1 . . . 171.1(2) ?
    O1 C9 C10 C15 . . . . 171.1(2) ?
    C8 C9 C10 C15 . . . . -10.8(3) ?
    O1 C9 C10 C11 1 . . . -11.4(3) ?
    O1 C9 C10 C11 . . . . -11.4(3) ?
    C8 C9 C10 C11 . . . . 166.8(2) ?
    C15 C10 C11 O2 . . . . -177.2(2) ?
    C9 C10 C11 O2 . . . . 5.1(3) ?
    C15 C10 C11 C12 . . . . 3.7(3) ?
    C9 C10 C11 C12 . . . . -173.9(2) ?
    O2 C11 C12 C13 . . . . 178.2(2) ?
    C10 C11 C12 C13 . . . . -2.8(4) ?
    C11 C12 C13 C14 . . . . 0.2(4) ?
    C12 C13 C14 C15 . . . . 1.3(4) ?
    C12 C13 C14 O5 . . . . -179.0(2) ?
    O5 C14 C15 C10 . . . . -179.9(2) ?
    C13 C14 C15 C10 . . . . -0.2(4) ?
    C11 C10 C15 C14 . . . . -2.3(3) ?
    C9 C10 C15 C14 . . . . 175.4(2) ?
    C1 C6 C16 C17 . . . . -108.8(3) ?
    C5 C6 C16 C17 . . . . 70.8(3) ?
    C6 C16 C17 C18 . . . . -177.6(2) ?
    C16 C17 C18 C23 . . . . -157.3(2) ?
    C16 C17 C18 C19 . . . . 22.7(4) ?
    C23 C18 C19 C20 . . . . 1.3(3) ?
    C17 C18 C19 C20 . . . . -178.7(2) ?
    C18 C19 C20 C21 . . . . -0.5(3) ?
    C19 C20 C21 O6 . . . . 179.34(19) ?
    C19 C20 C21 C22 . . . . -0.4(3) ?
    O6 C21 C22 C23 . . . . -179.4(2) ?
    C20 C21 C22 C23 . . . . 0.3(3) ?
    C19 C18 C23 C22 . . . . -1.4(3) ?
    C17 C18 C23 C22 . . . . 178.6(2) ?
    C21 C22 C23 C18 . . . . 0.6(3) ?
    C3 C2 O3 C25 . . . . -5.3(3) ?
    C1 C2 O3 C25 . . . . 174.72(19) ?
    C3 C4 O4 C26 . . . . 0.8(3) ?
    C5 C4 O4 C26 . . . . 179.9(2) ?
    C15 C14 O5 C27 . . . . 169.4(2) ?
    C13 C14 O5 C27 . . . . -10.2(4) ?
    C22 C21 O6 C28 . . . . -10.6(3) ?
    C20 C21 O6 C28 . . . . 169.73(19) ?
loop_
    _geom_hbond_atom_site_label_D
    _geom_hbond_atom_site_label_H
    _geom_hbond_atom_site_label_A
    _geom_hbond_site_symmetry_A
    _geom_hbond_distance_DH
    _geom_hbond_distance_HA
    _geom_hbond_distance_DA
    _geom_hbond_angle_DHA
    O2 H2 O1 1 0.84 1.86 2.586(2) 144
    C25 H25A O2 3_566 0.98 2.63 3.556(3) 157
    C28 H28B O1 2_646 0.98 2.64 3.247(3) 120
data_global
_journal_date_recd_electronic     2020-06-10
_journal_date_accepted     2020-06-11
_journal_name_full     'IUCrData'
_journal_year     2020
_journal_volume     5
_journal_issue      6
_journal_page_first     0
_journal_page_last     0
_journal_paper_category     HO
_journal_paper_doi     10.1107/S2414314620007920
_journal_coeditor_code     HB4350
_publ_contact_author_name     'Dongsoo Koh'
_publ_contact_author_address
;
Department of Applied Chemistry,
Dongduk Women's University,
Seoul 136-714, Republic of Korea
;
_publ_contact_author_email     'dskoh@dongduk.ac.kr'
_publ_contact_author_fax     '82-20949-4510'
_publ_contact_author_phone     '82-10-3999-4512'
_publ_section_title
;\
(<i>E</i>)-3-{4,6-Dimethoxy-2-[(<i>E</i>)-4-methoxystyryl]-3-methylphenyl}-1-\
(2-hydroxy-5-methoxyphenyl)prop-2-en-1-one
;
loop_
    _publ_author_name
    _publ_author_footnote
    _publ_author_address
    'Yoo, Miri' .
;
Department of Applied Chemistry,
Dongduk Women's University,
Seoul 136-714, Republic of Korea
;
    'Koh, Dongsoo' .
;
Department of Applied Chemistry,
Dongduk Women's University,
Seoul 136-714, Republic of Korea
;
_publ_section_synopsis
;
The crystal structure of a pharmacophore hybrid of chalcone and resveratrol is
reported.
;
