# Supplementary material for: (E)-3-{4,6-Dimeth­oxy-2-[(E)-4-meth­oxy­styr­yl]-3-methyl­phen­yl}-1-(2-hy­droxy-5-meth­oxy­phen­yl)prop-2-en-1-one
Source: IUCrdata. 2020 Jun 16;5(Pt 6):x200792. doi: 10.1107/S2414314620007920 (PMC9462233; doi:10.1107/S2414314620007920)
Supplement: Supplementary file 2 [file x-05-x200792-Isup2.hkl]

# 
# h,k,l, Fc-squared, Fo-squared, sigma(Fo-squared) and status flag 
# 
data_I
_shelx_title ' A5103 in P2(1)/c' 
_shelx_refln_list_code          4 
_shelx_F_calc_maximum      228.19 
_exptl_crystal_F_000       976.00 
_reflns_d_resolution_high  0.8100 
 
loop_ 
 _symmetry_equiv_pos_as_xyz 
 'x, y, z' 
 '-x, y+1/2, -z+1/2' 
 '-x, -y, -z' 
 'x, -y-1/2, z-1/2' 
 
_cell_length_a     9.9641 
_cell_length_b    10.2338 
_cell_length_c    23.5407 
_cell_angle_alpha  90.000 
_cell_angle_beta  100.086 
_cell_angle_gamma  90.000 
 
_shelx_F_squared_multiplier     1.000 
 
loop_ 
 _refln_index_h 
 _refln_index_k 
 _refln_index_l 
 _refln_F_squared_calc 
 _refln_F_squared_meas 
 _refln_F_squared_sigma 
 _refln_observed_status 
   1   0   0     1362.04     1335.81     32.28 o 
   2   0   0      134.40       98.50     14.49 o 
   3   0   0        3.51        6.26      6.26 o 
   4   0   0     2915.86     3026.09     93.23 o 
   5   0   0     1241.53     1326.94    105.91 o 
   6   0   0        5.19       19.28      7.80 o 
   7   0   0       50.03       29.13     19.93 o 
   8   0   0      101.13       78.83     17.79 o 
   9   0   0       40.76       49.29     14.23 o 
  10   0   0       73.21       93.23     41.84 o 
  11   0   0       62.11      103.44     42.17 o 
  12   0   0      146.09      162.74     56.33 o 
   1   1   0      147.19      132.89      5.12 o 
   2   1   0    13280.08    13710.34     78.69 o 
   3   1   0      410.75      358.69     18.64 o 
   4   1   0        0.85        3.33      3.40 o 
   5   1   0        0.01        0.87      3.83 o 
   6   1   0        4.10        1.40      4.18 o 
   7   1   0        0.91       -2.61      4.24 o 
   8   1   0       10.33       14.37      5.92 o 
   9   1   0       26.41       30.14     12.00 o 
  10   1   0       17.68       15.69     13.09 o 
  11   1   0       62.02       51.74     27.67 o 
  12   1   0        1.75        5.99     19.08 o 
   0   2   0      864.83      942.59     28.06 o 
   1   2   0       24.21       24.03      4.51 o 
   2   2   0    21307.95    22125.65    136.94 o 
   3   2   0     7005.34     7256.88    144.07 o 
   4   2   0      449.86      455.26     16.75 o 
   5   2   0      306.03      307.90     15.47 o 
   6   2   0      581.36      590.27     23.42 o 
   7   2   0        5.00        7.27      5.37 o 
   8   2   0        1.82        6.55      6.47 o 
   9   2   0        3.60       10.65      8.45 o 
  10   2   0        7.63        9.83     10.42 o 
  11   2   0        9.45        4.93     21.25 o 
   1   3   0      763.13      726.00     20.93 o 
   2   3   0      126.85      131.89      8.19 o 
   3   3   0     1111.55     1092.01     23.72 o 
   4   3   0     1716.47     1788.17     56.28 o 
   5   3   0      274.29      280.89     17.47 o 
   6   3   0       41.45       48.83      9.73 o 
   7   3   0      169.08      169.66     16.74 o 
   8   3   0       44.58       60.92     16.16 o 
   9   3   0        7.21        7.67      9.24 o 
  10   3   0       67.55       85.49     20.57 o 
  11   3   0       36.30       11.90     14.85 o 
   0   4   0       54.56       55.48     11.28 o 
   1   4   0      160.55      144.01     11.41 o 
   2   4   0      492.75      497.33     17.96 o 
   3   4   0     4326.22     4666.39     75.66 o 
   4   4   0      354.20      325.74     18.46 o 
   5   4   0      126.19      132.77     13.75 o 
   6   4   0       97.32       84.51     12.02 o 
   7   4   0        1.95       -0.71      8.71 o 
   8   4   0       14.45        7.58      9.19 o 
   9   4   0      100.66      111.54     22.58 o 
  10   4   0       69.10      110.33     20.77 o 
  11   4   0       33.02       39.68     17.12 o 
   1   5   0      442.74      465.29     23.39 o 
   2   5   0      158.43      155.80     13.07 o 
   3   5   0       81.08       81.17      9.23 o 
   4   5   0      243.73      237.24     13.96 o 
   5   5   0       82.61       71.35     11.02 o 
   6   5   0      263.60      259.48     26.22 o 
   7   5   0       39.70       30.59     12.12 o 
   8   5   0        0.11       -5.17      9.17 o 
   9   5   0       31.71       27.50     13.27 o 
  10   5   0       24.79       37.64     23.39 o 
  11   5   0        2.26      -11.81     14.52 o 
   0   6   0      383.35      378.63     33.93 o 
   1   6   0     1658.05     1729.81     46.44 o 
   2   6   0       11.05       24.15      7.09 o 
   3   6   0      209.89      185.21     15.30 o 
   4   6   0       55.60       63.78      9.53 o 
   5   6   0      130.82      135.58     21.91 o 
   6   6   0       44.93       39.42     13.78 o 
   7   6   0        5.15        1.91      9.57 o 
   8   6   0       31.17       20.65     12.90 o 
   9   6   0       35.55       42.72     18.95 o 
  10   6   0        0.25       -5.86     14.35 o 
   1   7   0      474.75      467.48     26.71 o 
   2   7   0        1.62        6.83      6.11 o 
   3   7   0      196.50      218.88     18.22 o 
   4   7   0       90.63       88.29     12.59 o 
   5   7   0      265.88      295.40     29.57 o 
   6   7   0      160.44      166.46     24.53 o 
   7   7   0        6.97       16.97     10.77 o 
   8   7   0        7.07        9.63     14.56 o 
   9   7   0       11.09       35.96     23.39 o 
  10   7   0        8.20        2.47     16.64 o 
   0   8   0      407.97      415.35     39.35 o 
   1   8   0        2.87        2.06      7.53 o 
   2   8   0      106.08      119.31     16.64 o 
   3   8   0        5.35        8.74      7.44 o 
   4   8   0       65.24       42.80     20.83 o 
   5   8   0        4.91        2.96     12.35 o 
   6   8   0        2.52       18.83     14.49 o 
   7   8   0       26.45        3.95     23.22 o 
   8   8   0       37.44       35.83     19.86 o 
   9   8   0        6.23        2.84     13.09 o 
   1   9   0       24.20       10.64      9.21 o 
   2   9   0      205.66      191.46     20.20 o 
   3   9   0       30.29       28.45     16.92 o 
   4   9   0        0.12       15.53     14.39 o 
   5   9   0        6.56       18.16     16.73 o 
   6   9   0       30.50       50.34     23.31 o 
   7   9   0        8.10       40.47     19.07 o 
   8   9   0        6.42        4.54     13.49 o 
   0  10   0        7.32        4.80     13.12 o 
   1  10   0        1.82        1.89      8.52 o 
   2  10   0       24.93       14.74     11.73 o 
   3  10   0       13.82       10.51     14.63 o 
   4  10   0       91.98      129.69     33.48 o 
   5  10   0       54.46       51.53     24.58 o 
   6  10   0        0.94       13.99     18.26 o 
   7  10   0        0.02       15.07     29.32 o 
   1  11   0        4.47        9.98     12.32 o 
   2  11   0       18.91       20.01     18.32 o 
   3  11   0        2.20       31.35     17.77 o 
   4  11   0        2.59        0.01     16.13 o 
   5  11   0        0.66       -5.02     21.25 o 
   0  12   0       30.21       30.64     29.98 o 
   1  12   0        1.28        7.34     16.83 o 
   2  12   0       43.58       10.91     18.68 o 
   3  12   0        1.29      -15.84     15.84 o 
 -12   1   1        1.03       -3.96     16.13 o 
 -11   1   1       67.32       68.11     25.25 o 
 -10   1   1       17.30        0.92      8.92 o 
  -9   1   1        2.02       -0.67      7.91 o 
  -8   1   1        7.60        3.57      5.22 o 
  -7   1   1      350.30      324.18     18.17 o 
  -6   1   1      161.11      166.47     12.27 o 
  -5   1   1      382.74      377.91     16.41 o 
  -4   1   1      149.26      147.73     10.79 o 
  -3   1   1     1739.64     1670.72     40.75 o 
  -2   1   1     3217.40     3218.83     35.25 o 
  -1   1   1       47.94       61.56      6.12 o 
   0   1   1     2572.01     2492.75     29.24 o 
   1   1   1      359.69      329.00      9.56 o 
   2   1   1     1849.66     1956.58     28.95 o 
   3   1   1     3410.75     3450.67     98.70 o 
   4   1   1       39.60       47.02      9.06 o 
   5   1   1      253.62      218.69     15.21 o 
   6   1   1      225.94      201.00     15.73 o 
   7   1   1        0.14       -2.15      5.07 o 
   8   1   1       93.59       87.63     12.28 o 
   9   1   1      103.84      106.18     13.19 o 
  10   1   1       26.80       30.03     12.96 o 
  11   1   1       24.13        9.53     18.51 o 
 -12   2   1        0.05       -4.75     17.34 o 
 -11   2   1        4.95        8.01     16.06 o 
 -10   2   1        0.33        4.78      8.98 o 
  -9   2   1        7.38       -0.19      8.54 o 
  -8   2   1        4.44       -3.20      7.12 o 
  -7   2   1       30.08       21.52      5.93 o 
  -6   2   1       50.26       63.18      7.57 o 
  -5   2   1       68.31       89.71      8.84 o 
  -4   2   1      641.97      663.43     20.82 o 
  -3   2   1     3539.67     3438.31     44.70 o 
  -2   2   1    52071.83    52053.07    964.29 o 
  -1   2   1     9176.21     9434.56     56.72 o 
   0   2   1     6705.10     6749.67     53.97 o 
   1   2   1     8244.06     8226.13    118.95 o 
   2   2   1       61.02       53.42      8.09 o 
   3   2   1     1066.07     1136.20     28.31 o 
   4   2   1      847.61      960.49     46.98 o 
   5   2   1      102.87      105.40     10.03 o 
   6   2   1       54.75       33.44      7.56 o 
   7   2   1       20.11       20.22      6.61 o 
   8   2   1        6.87        8.03      5.80 o 
   9   2   1      234.36      262.85     31.98 o 
  10   2   1       80.60      128.08     21.29 o 
  11   2   1      122.69      136.39     24.77 o 
 -11   3   1        0.08       16.03     13.15 o 
 -10   3   1        4.58       -6.61     14.26 o 
  -9   3   1        2.13       -2.57      9.11 o 
  -8   3   1        5.00        5.36      8.98 o 
  -7   3   1       44.12       28.44     11.19 o 
  -6   3   1       14.16       15.93      6.17 o 
  -5   3   1      297.54      289.78     16.86 o 
  -4   3   1     3091.26     3260.61     51.17 o 
  -3   3   1       45.17       40.37      5.07 o 
  -2   3   1     1472.59     1458.30     25.07 o 
  -1   3   1      145.90      149.02      9.83 o 
   0   3   1     3821.40     3864.00     48.73 o 
   1   3   1      106.97       98.03      8.78 o 
   2   3   1     1304.17     1239.26     25.20 o 
   3   3   1      723.15      721.98     20.54 o 
   4   3   1       15.28       11.31      5.52 o 
   5   3   1      203.17      193.11     15.42 o 
   6   3   1       36.09       50.04     10.49 o 
   7   3   1       22.79       22.12      8.26 o 
   8   3   1       16.27        9.97      9.25 o 
   9   3   1        9.75        4.20     11.86 o 
  10   3   1        0.58        6.37     10.15 o 
  11   3   1        0.03       -1.69     11.98 o 
 -11   4   1        1.95       -6.65     12.19 o 
 -10   4   1       15.38        5.65     12.03 o 
  -9   4   1       31.79       23.95     12.07 o 
  -8   4   1       85.58       77.80     18.63 o 
  -7   4   1       36.80       44.76     15.03 o 
  -6   4   1        7.91       -5.75      6.72 o 
  -5   4   1      492.19      485.64     25.58 o 
  -4   4   1     1301.85     1223.54     53.44 o 
  -3   4   1      451.06      518.43     18.19 o 
  -2   4   1       10.20       15.54      4.78 o 
  -1   4   1      220.52      187.51     12.64 o 
   0   4   1      598.44      566.56     21.73 o 
   1   4   1       58.09       60.02      9.25 o 
   2   4   1      375.97      395.89     18.52 o 
   3   4   1     1896.58     1690.27     40.35 o 
   4   4   1      744.08      763.51     23.98 o 
   5   4   1       76.09       77.47     11.34 o 
   6   4   1      677.93      676.87     30.43 o 
   7   4   1      194.46      197.99     23.70 o 
   8   4   1       51.88       49.73     15.65 o 
   9   4   1      119.76      140.86     23.40 o 
  10   4   1       35.52       50.66     15.00 o 
  11   4   1      109.74      163.83     37.39 o 
 -11   5   1       29.42       15.35     35.74 o 
 -10   5   1       46.97       63.31     17.46 o 
  -9   5   1        2.03        1.35     10.13 o 
  -8   5   1       33.66       33.22     12.83 o 
  -7   5   1      199.81      215.89     25.39 o 
  -6   5   1        1.47       -1.21      7.89 o 
  -5   5   1      660.77      637.33     27.21 o 
  -4   5   1       58.03       47.23      7.03 o 
  -3   5   1      563.88      605.02     26.76 o 
  -2   5   1        2.28        2.67      4.39 o 
  -1   5   1       42.73       32.62      9.39 o 
   0   5   1      119.36      122.07     13.34 o 
   1   5   1      264.75      264.89     18.34 o 
   2   5   1      243.57      257.08     16.82 o 
   3   5   1      299.93      266.70     15.11 o 
   4   5   1      527.90      505.61     20.95 o 
   5   5   1      142.58      121.25     13.93 o 
   6   5   1       53.81       33.06     12.06 o 
   7   5   1      103.06       97.57     27.04 o 
   8   5   1        4.42        6.66      9.95 o 
   9   5   1       41.77       32.98     15.01 o 
  10   5   1       11.45       -1.77     13.22 o 
  11   5   1       12.65       20.58     16.13 o 
 -10   6   1       19.27       14.10     16.13 o 
  -9   6   1       31.98       24.97     12.84 o 
  -8   6   1        2.78       12.52     10.57 o 
  -7   6   1       10.72       -0.57      9.53 o 
  -6   6   1      700.59      764.07     46.73 o 
  -5   6   1       80.99       59.42     16.72 o 
  -4   6   1       59.55       51.88      8.56 o 
  -3   6   1      108.94      114.58     12.08 o 
  -2   6   1      945.87      965.23     33.80 o 
  -1   6   1      881.58      912.96     33.71 o 
   0   6   1      593.46      548.89     26.45 o 
   1   6   1        0.31       -0.42      5.23 o 
   2   6   1       10.09       11.10      5.97 o 
   3   6   1        2.97        2.83      4.79 o 
   4   6   1      461.08      434.45     20.77 o 
   5   6   1      138.00      142.76     12.92 o 
   6   6   1     1175.97     1188.06     56.98 o 
   7   6   1      356.51      365.64     33.25 o 
   8   6   1       32.24       51.74     20.18 o 
   9   6   1       29.69       14.49     16.31 o 
  10   6   1        0.61        8.23     14.09 o 
 -10   7   1       17.91        1.21     38.38 o 
  -9   7   1        0.09        7.44     18.94 o 
  -8   7   1        0.08        8.94     11.12 o 
  -7   7   1       18.79       12.73     10.82 o 
  -6   7   1      132.88      114.31     23.64 o 
  -5   7   1      243.04      247.20     28.85 o 
  -4   7   1      501.92      511.47     53.53 o 
  -3   7   1        0.00        1.29      5.42 o 
  -2   7   1      258.16      255.98     19.61 o 
  -1   7   1      145.22      130.53     15.20 o 
   0   7   1      590.16      538.48     28.64 o 
   1   7   1      184.49      189.09     19.02 o 
   2   7   1       14.58        6.86      6.16 o 
   3   7   1      103.60       98.05     13.76 o 
   4   7   1        4.30        7.29      6.30 o 
   5   7   1       57.36       37.45     18.70 o 
   6   7   1       17.16       38.78     13.96 o 
   7   7   1        1.04       17.40     13.74 o 
   8   7   1        1.53        9.96     22.73 o 
   9   7   1       20.50       14.16     16.01 o 
  10   7   1        1.94        3.29     21.08 o 
  -9   8   1       26.68       28.74     16.02 o 
  -8   8   1        5.82        5.36     15.33 o 
  -7   8   1      113.85      115.56     30.01 o 
  -6   8   1      160.78      164.85     36.91 o 
  -5   8   1       59.07       51.09     21.19 o 
  -4   8   1       30.42       20.13     16.26 o 
  -3   8   1       46.13       44.72     10.58 o 
  -2   8   1       92.63       83.27     14.85 o 
  -1   8   1      115.86      112.10     16.53 o 
   0   8   1      177.86      190.77     19.60 o 
   1   8   1      284.81      311.62     23.98 o 
   2   8   1      280.53      278.54     22.37 o 
   3   8   1       71.81       61.79     13.09 o 
   4   8   1      617.63      590.06     71.49 o 
   5   8   1       47.26       55.86     22.59 o 
   6   8   1        0.67        5.09     13.55 o 
   7   8   1        4.94       14.15     13.67 o 
   8   8   1        0.64      -12.68     12.68 o 
   9   8   1      158.35       94.88    154.50 o 
  -8   9   1        0.51      -11.85     15.35 o 
  -7   9   1       23.31       23.28     18.52 o 
  -6   9   1       68.43       60.39     24.38 o 
  -5   9   1        9.51      -10.67     12.81 o 
  -4   9   1       48.08       45.95     26.19 o 
  -3   9   1        5.27       10.52     13.12 o 
  -2   9   1        0.20        3.59      7.97 o 
  -1   9   1       99.55       90.52     17.14 o 
   0   9   1        6.70       -4.40      7.85 o 
   1   9   1       24.70       23.16     11.09 o 
   2   9   1       38.61       54.16     13.39 o 
   3   9   1        2.28       10.99     14.30 o 
   4   9   1        9.38       21.93     16.86 o 
   5   9   1       53.93       66.91     24.69 o 
   6   9   1       56.49       49.95     22.79 o 
   7   9   1        2.06       -8.94     14.09 o 
   8   9   1        4.00       -6.63     13.86 o 
  -7  10   1        8.15       19.12     15.95 o 
  -6  10   1        1.57       -9.68     21.41 o 
  -5  10   1       28.22       37.73     21.02 o 
  -4  10   1        1.71       -3.86     14.54 o 
  -3  10   1        0.03        7.55     14.55 o 
  -2  10   1       17.01       13.33     16.31 o 
  -1  10   1       29.37       32.10     11.91 o 
   0  10   1        4.17       13.31      9.69 o 
   1  10   1       29.66       35.98     12.46 o 
   2  10   1        7.70       12.98     11.56 o 
   3  10   1       23.29       23.93     16.23 o 
   4  10   1        6.32        5.04     14.78 o 
   5  10   1       58.64       64.61     26.08 o 
   6  10   1       44.54       76.03     27.06 o 
   7  10   1        3.91       27.50     19.68 o 
  -6  11   1       51.81       16.14     31.30 o 
  -5  11   1       30.89       43.02     21.67 o 
  -4  11   1       10.13       24.45     17.45 o 
  -3  11   1       11.48        6.34     16.09 o 
  -2  11   1       10.28       -2.49     13.12 o 
  -1  11   1        4.70       35.36     13.80 o 
   0  11   1       14.61       21.07     10.25 o 
   1  11   1       89.23      137.41     26.32 o 
   2  11   1        1.35       20.03     16.93 o 
   3  11   1       51.62       35.46     45.95 o 
   4  11   1        9.55       29.45     17.12 o 
   5  11   1       84.87       15.67     31.79 o 
  -3  12   1       30.04       35.73     20.93 o 
  -2  12   1       45.16       66.09     24.43 o 
  -1  12   1        6.37      -14.66     14.66 o 
   0  12   1        3.20       22.59     16.36 o 
   1  12   1       23.26       36.16     23.06 o 
   2  12   1       15.99       15.33     19.19 o 
   3  12   1        0.03      -12.59     16.54 o 
 -12   0   2        0.20       14.82     22.07 o 
 -11   0   2       12.81       20.42     26.68 o 
 -10   0   2       33.35       41.84     29.32 o 
  -9   0   2        1.63       -3.25      7.44 o 
  -8   0   2       37.03       49.48     12.36 o 
  -7   0   2      142.38      122.51     15.37 o 
  -6   0   2     3357.01     3451.10     83.37 o 
  -5   0   2      391.84      414.84     25.97 o 
  -4   0   2        1.72        7.46      5.76 o 
  -3   0   2        2.13        3.13      3.46 o 
  -2   0   2     1960.81     1916.02     30.51 o 
  -1   0   2     2155.55     1996.93     41.24 o 
   0   0   2     2075.38     1866.19     36.90 o 
   1   0   2    15717.05    15613.71    159.44 o 
   2   0   2     1442.53     1427.06     54.68 o 
   3   0   2      525.37      533.01     38.54 o 
   4   0   2      313.80      261.23     30.64 o 
   5   0   2        2.74        5.27      6.92 o 
   6   0   2       78.42       78.73     24.71 o 
   7   0   2       79.40       92.90     28.33 o 
   8   0   2       56.36       52.87     15.83 o 
   9   0   2      152.52      173.77     25.21 o 
  10   0   2       12.65       19.32     19.54 o 
  11   0   2      556.36      675.32     89.93 o 
 -12   1   2        2.72       10.86     18.63 o 
 -11   1   2       22.68       29.76     19.56 o 
 -10   1   2       11.94       11.03      9.22 o 
  -9   1   2       65.34       71.47     16.76 o 
  -8   1   2        6.63        4.45      5.15 o 
  -7   1   2       36.30       26.30      6.27 o 
  -6   1   2      522.38      550.28     21.29 o 
  -5   1   2     1567.65     1581.80     47.62 o 
  -4   1   2      336.64      316.19     12.81 o 
  -3   1   2     1863.06     1896.83     26.04 o 
  -2   1   2    10974.43    11300.64    131.49 o 
  -1   1   2     8133.36     8141.12     72.13 o 
   0   1   2     1452.78     1481.56     70.83 o 
   1   1   2     8270.37     8082.02    131.99 o 
   2   1   2     1020.20      965.73     26.10 o 
   3   1   2     4373.75     4220.91    116.29 o 
   4   1   2      274.37      298.43     22.79 o 
   5   1   2      163.34      156.11     18.20 o 
   6   1   2        8.09        9.42      5.30 o 
   7   1   2       15.80       18.46      7.14 o 
   8   1   2      107.16       99.94     14.98 o 
   9   1   2       28.70       43.74     11.03 o 
  10   1   2        6.31        7.70     10.34 o 
  11   1   2        0.01        0.11     15.71 o 
 -12   2   2        7.63       -9.27     28.00 o 
 -11   2   2        1.15      -11.78     25.53 o 
 -10   2   2        0.25       -2.83      9.45 o 
  -9   2   2       26.75       32.37     12.28 o 
  -8   2   2      272.88      233.11     24.27 o 
  -7   2   2        8.88        9.25      4.74 o 
  -6   2   2       12.69       10.36      4.02 o 
  -5   2   2      573.70      578.32     16.52 o 
  -4   2   2       38.34       35.97      5.20 o 
  -3   2   2     2204.07     2190.94     31.92 o 
  -2   2   2    31322.37    32342.83    283.15 o 
  -1   2   2        5.42        7.83      3.26 o 
   0   2   2        3.31       14.14      4.34 o 
   1   2   2    23655.49    23571.94    135.46 o 
   2   2   2     5088.53     5241.05     85.99 o 
   3   2   2      462.31      427.64     18.10 o 
   4   2   2     1443.04     1506.72     37.72 o 
   5   2   2      730.97      761.30     25.60 o 
   6   2   2        0.08       -0.19      4.11 o 
   7   2   2       34.16       27.74      8.29 o 
   8   2   2      192.75      186.45     16.77 o 
   9   2   2      154.79      158.56     24.04 o 
  10   2   2      630.02      617.53     44.50 o 
  11   2   2       32.75       36.67     15.52 o 
 -11   3   2        5.77       -0.12     11.51 o 
 -10   3   2       52.00       63.98     16.18 o 
  -9   3   2       92.98      125.71     21.91 o 
  -8   3   2        9.78       20.39     10.03 o 
  -7   3   2        0.94        6.66      7.51 o 
  -6   3   2        0.04       -3.32      3.32 o 
  -5   3   2      428.64      404.19     18.21 o 
  -4   3   2      144.48      108.11     10.22 o 
  -3   3   2        1.50        5.73      3.65 o 
  -2   3   2     7547.30     7844.44     69.79 o 
  -1   3   2     5023.45     5042.32     53.50 o 
   0   3   2      596.73      570.66     19.28 o 
   1   3   2     5661.24     5612.80     90.53 o 
   2   3   2      255.70      254.77     13.03 o 
   3   3   2       97.93       94.82      8.56 o 
   4   3   2        0.08        1.87      4.11 o 
   5   3   2       38.78       33.78      8.29 o 
   6   3   2        0.39       13.01      6.32 o 
   7   3   2      142.19      138.21     16.62 o 
   8   3   2        0.13        2.14      8.32 o 
   9   3   2        3.91       14.12     10.88 o 
  10   3   2       44.90       31.41     19.21 o 
  11   3   2       40.66       72.97     22.56 o 
 -11   4   2        0.33       10.41     12.38 o 
 -10   4   2        5.33       11.66     11.09 o 
  -9   4   2        0.58       -1.24      9.86 o 
  -8   4   2        1.98        6.87      8.68 o 
  -7   4   2       12.49       18.51     10.27 o 
  -6   4   2        9.61        4.02      6.90 o 
  -5   4   2     2593.65     2748.52     75.42 o 
  -4   4   2     9158.74     9712.33    124.70 o 
  -3   4   2      499.04      568.80     17.73 o 
  -2   4   2     6118.72     6641.53     87.17 o 
  -1   4   2      350.83      314.60     15.92 o 
   0   4   2       11.45        6.60      4.48 o 
   1   4   2        0.05        0.66      3.36 o 
   2   4   2      265.35      229.63     14.77 o 
   3   4   2     1586.54     1573.18     43.10 o 
   4   4   2     1765.62     1842.92     38.71 o 
   5   4   2      112.31       98.37     12.34 o 
   6   4   2       72.19       76.27     12.85 o 
   7   4   2      310.42      291.55     27.97 o 
   8   4   2      193.54      195.94     25.49 o 
   9   4   2       13.64       14.37     15.87 o 
  10   4   2       17.25       11.80     14.31 o 
  11   4   2       79.94      100.56     27.15 o 
 -11   5   2       20.92       19.12     13.15 o 
 -10   5   2        0.85       -8.53     10.33 o 
  -9   5   2        0.93       -1.53      9.44 o 
  -8   5   2      126.53      120.37     24.44 o 
  -7   5   2      110.11       80.61     20.40 o 
  -6   5   2      814.43      794.89     45.69 o 
  -5   5   2      241.31      232.49     24.45 o 
  -4   5   2     1777.60     1924.33     34.54 o 
  -3   5   2       83.58       98.18      9.34 o 
  -2   5   2      318.98      328.25     17.86 o 
  -1   5   2     2414.44     2428.49     49.53 o 
   0   5   2     1143.93     1291.42     37.34 o 
   1   5   2      154.86      161.11     14.62 o 
   2   5   2      194.10      180.85     14.69 o 
   3   5   2      115.52       96.56     10.13 o 
   4   5   2     1014.12     1017.67     30.57 o 
   5   5   2       24.07       16.39      6.94 o 
   6   5   2       10.62        2.96      9.94 o 
   7   5   2       12.12       10.49      9.52 o 
   8   5   2       20.96       17.65     12.41 o 
   9   5   2      158.20      155.79     45.30 o 
  10   5   2        6.93      -10.03     21.25 o 
 -10   6   2       44.48       62.92     23.40 o 
  -9   6   2        1.21       -3.05      9.45 o 
  -8   6   2        1.41        3.70     10.66 o 
  -7   6   2       43.79       41.20     14.35 o 
  -6   6   2     1156.74     1105.41     56.71 o 
  -5   6   2      939.79      918.04     48.98 o 
  -4   6   2       85.02       77.48      8.87 o 
  -3   6   2      168.46      178.07     14.60 o 
  -2   6   2        6.09        8.80      5.24 o 
  -1   6   2       58.23       58.24     11.02 o 
   0   6   2     1207.02     1213.04     39.25 o 
   1   6   2      370.72      344.61     21.57 o 
   2   6   2      295.11      259.55     18.90 o 
   3   6   2      300.92      285.55     19.67 o 
   4   6   2       26.45       27.05      6.46 o 
   5   6   2        1.50        6.41      5.47 o 
   6   6   2        9.89       10.90      9.99 o 
   7   6   2       37.10       36.48     13.78 o 
   8   6   2        0.00       14.03     13.84 o 
   9   6   2        5.57        3.37     12.75 o 
  10   6   2        0.00       -7.71     14.64 o 
 -10   7   2        0.24       -1.00     13.61 o 
  -9   7   2        5.21        6.28     12.71 o 
  -8   7   2      189.97      199.85     30.49 o 
  -7   7   2        9.41        4.83     10.54 o 
  -6   7   2       67.41       57.39     17.44 o 
  -5   7   2       18.65       15.00     11.82 o 
  -4   7   2       30.74       21.47     14.39 o 
  -3   7   2       14.92       14.46      6.85 o 
  -2   7   2       12.20       14.25      6.55 o 
  -1   7   2       95.26       93.02     13.54 o 
   0   7   2      139.35      142.33     16.01 o 
   1   7   2       28.86       18.08      8.49 o 
   2   7   2       55.38       50.21     11.22 o 
   3   7   2       85.91       84.47     14.59 o 
   4   7   2      398.33      406.54     25.42 o 
   5   7   2       14.04       17.10     15.35 o 
   6   7   2       13.62       45.54     21.00 o 
   7   7   2      114.29       83.33     46.45 o 
   8   7   2       47.57       48.86     19.39 o 
   9   7   2        0.24      -15.33     15.33 o 
  -9   8   2        2.33       -0.24     14.19 o 
  -8   8   2       17.05       39.56     19.08 o 
  -7   8   2      334.66      341.63     35.51 o 
  -6   8   2        0.11        0.72     12.81 o 
  -5   8   2        4.87       23.09     16.45 o 
  -4   8   2        1.10       -1.27     10.47 o 
  -3   8   2        3.49       11.64      8.83 o 
  -2   8   2      117.76      118.41     16.23 o 
  -1   8   2      299.91      285.79     23.31 o 
   0   8   2      131.52      118.37     17.57 o 
   1   8   2        0.99       -6.75      6.75 o 
   2   8   2        1.13        0.24      6.82 o 
   3   8   2      458.09      467.84     29.32 o 
   4   8   2       17.88       10.53     16.64 o 
   5   8   2      419.11      409.68     48.05 o 
   6   8   2       21.39       26.48     19.23 o 
   7   8   2       67.24       50.04     21.29 o 
   8   8   2       50.97       47.79     26.68 o 
   9   8   2       29.69       -3.17     15.95 o 
  -8   9   2        2.62       -7.48     14.80 o 
  -7   9   2        6.87       12.06     16.15 o 
  -6   9   2       10.73        2.61     22.73 o 
  -5   9   2        1.62       -6.28     11.95 o 
  -4   9   2       26.24       33.77     17.95 o 
  -3   9   2       29.99       17.46     17.49 o 
  -2   9   2       10.33        7.36      7.83 o 
  -1   9   2       80.18       64.34     14.65 o 
   0   9   2       10.51       20.46      9.20 o 
   1   9   2       17.27        6.69      8.11 o 
   2   9   2        2.44        7.62      8.46 o 
   3   9   2        1.43        1.38     10.75 o 
   4   9   2      194.89      192.32     36.68 o 
   5   9   2       21.78       18.29     15.62 o 
   6   9   2       34.68       27.51     18.64 o 
   7   9   2       17.63       22.13     17.96 o 
   8   9   2        7.51      -13.74     13.74 o 
  -7  10   2        6.27       14.06     14.92 o 
  -6  10   2       14.75       26.89     19.44 o 
  -5  10   2       41.43       46.31     22.70 o 
  -4  10   2       55.18       44.40     21.37 o 
  -3  10   2      223.11      240.44     39.00 o 
  -2  10   2       17.17       44.06     19.17 o 
  -1  10   2       63.28       61.97     15.35 o 
   0  10   2       27.89       41.21     17.36 o 
   1  10   2       51.61       62.90     14.77 o 
   2  10   2       79.96      110.17     23.41 o 
   3  10   2       18.14       22.09     16.23 o 
   4  10   2        0.28       16.41     16.30 o 
   5  10   2       46.81       59.35     22.56 o 
   6  10   2        5.60       10.95     16.36 o 
   7  10   2       41.36       14.65     41.18 o 
  -6  11   2       10.62        4.76     22.92 o 
  -5  11   2        6.02       11.85     18.13 o 
  -4  11   2        0.54       11.54     22.07 o 
  -3  11   2        0.14       -4.10     29.98 o 
  -2  11   2        5.93       20.75     27.34 o 
  -1  11   2       21.97       35.94     18.40 o 
   0  11   2        6.69       18.45     11.60 o 
   1  11   2       86.86      104.37     18.76 o 
   2  11   2        0.10       14.66     14.68 o 
   3  11   2        0.10       22.97     14.80 o 
   4  11   2        6.98        5.88     16.62 o 
   5  11   2       15.77      -19.04     24.54 o 
  -3  12   2       47.86       85.99     26.33 o 
  -2  12   2        0.16      -12.26     24.87 o 
  -1  12   2       65.20       79.60     26.76 o 
   0  12   2        2.66        0.97     15.72 o 
   1  12   2       17.87        6.87     16.79 o 
   2  12   2       13.16       37.86     21.53 o 
   3  12   2        8.81       14.92     19.91 o 
 -12   1   3        0.01        7.39     30.80 o 
 -11   1   3       25.45       35.27     19.19 o 
 -10   1   3        0.05        6.16      9.92 o 
  -9   1   3       37.24       48.15     11.83 o 
  -8   1   3        3.59       -0.28      5.15 o 
  -7   1   3       65.43       66.73      9.19 o 
  -6   1   3     1067.11     1082.40     29.38 o 
  -5   1   3      175.98      188.69     11.46 o 
  -4   1   3     1525.64     1477.03     26.71 o 
  -3   1   3     2701.70     2568.48     29.46 o 
  -2   1   3    29587.26    30514.24    142.84 o 
  -1   1   3     1633.18     1666.64     28.20 o 
   0   1   3      266.47      257.99     11.80 o 
   1   1   3      918.30      824.29     31.79 o 
   2   1   3     1667.43     1604.43     31.05 o 
   3   1   3     2145.14     2070.18     45.82 o 
   4   1   3        6.93       16.47     12.19 o 
   5   1   3       37.53       34.78     11.38 o 
   6   1   3        2.64        7.20      6.73 o 
   7   1   3       43.19       45.66     10.55 o 
   8   1   3        5.92       15.10      8.45 o 
   9   1   3      251.37      263.16     18.96 o 
  10   1   3        9.54        0.75     12.60 o 
  11   1   3      163.25      236.20     54.03 o 
 -12   2   3       12.22       28.19     27.01 o 
 -11   2   3        0.07        9.29     14.61 o 
 -10   2   3        2.24        0.34      9.22 o 
  -9   2   3        8.41        6.00      9.52 o 
  -8   2   3       30.96       25.66     15.31 o 
  -7   2   3        6.97        4.44      6.47 o 
  -6   2   3        2.50        4.17      4.39 o 
  -5   2   3      812.32      846.68     20.90 o 
  -4   2   3     2024.27     2015.43     26.89 o 
  -3   2   3        0.54       -2.67      3.66 o 
  -2   2   3     3598.84     3554.40     58.71 o 
  -1   2   3     4323.51     4436.74     47.11 o 
   0   2   3      312.36      303.30     15.76 o 
   1   2   3     6303.30     6070.78     69.00 o 
   2   2   3     1761.96     1761.94     35.80 o 
   3   2   3      521.26      507.53     19.31 o 
   4   2   3       18.00       24.77      7.65 o 
   5   2   3      144.56      141.48     13.12 o 
   6   2   3       48.02       44.43      8.94 o 
   7   2   3       23.38       26.78      7.78 o 
   8   2   3      167.25      183.47     17.14 o 
   9   2   3      370.24      365.77     33.14 o 
  10   2   3      152.81      173.63     24.62 o 
  11   2   3        1.07        3.67     12.31 o 
 -11   3   3        7.80      -11.75     12.50 o 
 -10   3   3       46.28       40.20     14.00 o 
  -9   3   3       11.61       18.82     10.97 o 
  -8   3   3       62.64       61.50     16.57 o 
  -7   3   3       36.00       49.60     13.67 o 
  -6   3   3        0.44        0.83      3.05 o 
  -5   3   3       55.97       60.66     14.14 o 
  -4   3   3     1992.91     2212.71     81.91 o 
  -3   3   3      763.45      746.11     32.52 o 
  -2   3   3     1561.27     1524.14     23.86 o 
  -1   3   3      685.29      695.35     20.03 o 
   0   3   3        9.56        3.70      3.45 o 
   1   3   3      493.36      473.92     19.06 o 
   2   3   3      213.75      217.11     11.26 o 
   3   3   3      659.62      631.39     20.65 o 
   4   3   3     1657.24     1646.62     41.46 o 
   5   3   3      999.14     1047.78     35.94 o 
   6   3   3       52.72       67.92     12.47 o 
   7   3   3      208.35      177.83     18.04 o 
   8   3   3       22.95       25.16     11.34 o 
   9   3   3      161.60      177.82     24.07 o 
  10   3   3        7.32       21.41     11.40 o 
  11   3   3       38.96       44.63     21.08 o 
 -11   4   3       24.20       19.98     14.88 o 
 -10   4   3       10.47        1.43     16.72 o 
  -9   4   3       43.09       36.53     14.06 o 
  -8   4   3       10.49        3.11      8.94 o 
  -7   4   3       50.31       50.49     15.36 o 
  -6   4   3       50.09       51.70     13.65 o 
  -5   4   3       24.56       24.06     10.30 o 
  -4   4   3     3211.13     2960.47    109.50 o 
  -3   4   3     3788.64     4125.84     91.27 o 
  -2   4   3     1408.80     1470.86     29.15 o 
  -1   4   3      119.40      147.61     11.34 o 
   0   4   3       14.89        9.13      4.23 o 
   1   4   3       17.31       22.84      6.43 o 
   2   4   3        9.47       11.35      5.35 o 
   3   4   3      423.34      386.75     17.39 o 
   4   4   3       47.20       43.81      7.68 o 
   5   4   3      210.00      184.43     15.90 o 
   6   4   3      189.33      166.95     16.68 o 
   7   4   3     1003.67      956.79     50.00 o 
   8   4   3      355.90      358.74     32.14 o 
   9   4   3      308.77      321.11     41.35 o 
  10   4   3       37.31       28.77     17.95 o 
  11   4   3        8.76        7.45     15.33 o 
 -11   5   3        4.37       11.68     13.65 o 
 -10   5   3        1.76        2.80     12.70 o 
  -9   5   3       25.11       37.55     14.91 o 
  -8   5   3      159.08      185.24     27.98 o 
  -7   5   3       13.29        4.48     10.42 o 
  -6   5   3        0.01       -6.71      6.95 o 
  -5   5   3      125.93      113.18     20.88 o 
  -4   5   3      885.79      852.43     42.90 o 
  -3   5   3      852.13      847.70     23.69 o 
  -2   5   3     1586.12     1615.09     38.10 o 
  -1   5   3       99.75       79.22     11.39 o 
   0   5   3       28.69       26.74      8.12 o 
   1   5   3       24.06       24.34      7.46 o 
   2   5   3       40.71       27.26      8.63 o 
   3   5   3      143.98      126.90     12.83 o 
   4   5   3        2.01       -0.26      4.07 o 
   5   5   3      638.40      592.39     24.81 o 
   6   5   3        0.42        2.64      5.92 o 
   7   5   3       38.23       21.11     10.46 o 
   8   5   3       44.17       31.84     15.94 o 
   9   5   3       49.07       54.16     26.02 o 
  10   5   3        0.36        3.25     14.00 o 
 -10   6   3       11.31       12.16     12.78 o 
  -9   6   3        1.38       13.57     12.54 o 
  -8   6   3      208.96      178.23     25.12 o 
  -7   6   3      139.82      125.41     23.95 o 
  -6   6   3     1670.31     1694.13     70.37 o 
  -5   6   3       43.45       51.25     15.57 o 
  -4   6   3      469.84      499.82     18.91 o 
  -3   6   3        0.36       -0.27      3.98 o 
  -2   6   3      341.29      372.09     20.75 o 
  -1   6   3       68.72       91.85     12.57 o 
   0   6   3      365.40      349.42     21.51 o 
   1   6   3       47.46       48.98     10.40 o 
   2   6   3       58.90       63.31     12.21 o 
   3   6   3       73.57       51.53     10.89 o 
   4   6   3      871.54      849.16     34.87 o 
   5   6   3      380.08      359.06     20.37 o 
   6   6   3      190.67      194.03     23.48 o 
   7   6   3       17.78       24.12     14.47 o 
   8   6   3       53.87       66.24     22.74 o 
   9   6   3       56.31       47.06     19.94 o 
  10   6   3       56.06       34.86     28.00 o 
 -10   7   3        1.14        1.58     17.46 o 
  -9   7   3       10.44        6.26     11.65 o 
  -8   7   3      124.11      115.08     25.14 o 
  -7   7   3        8.33        8.20     15.52 o 
  -6   7   3      222.06      235.98     28.58 o 
  -5   7   3       10.36       16.40     11.17 o 
  -4   7   3       35.21       29.57     17.58 o 
  -3   7   3       11.81        7.22      6.07 o 
  -2   7   3        6.53        8.58      6.12 o 
  -1   7   3      123.37      113.43     14.44 o 
   0   7   3      322.82      311.37     22.40 o 
   1   7   3      310.83      280.95     21.37 o 
   2   7   3      263.56      282.04     21.52 o 
   3   7   3      503.29      520.37     28.99 o 
   4   7   3       27.74       25.03      8.49 o 
   5   7   3      278.89      224.42     35.28 o 
   6   7   3        2.01       -5.81     11.75 o 
   7   7   3       52.91       43.84     21.29 o 
   8   7   3        2.57       -0.04     18.45 o 
   9   7   3        6.87       12.58     16.12 o 
  -9   8   3       56.21       17.85     30.64 o 
  -8   8   3       43.64       52.72     16.00 o 
  -7   8   3       83.73       72.73     19.64 o 
  -6   8   3        7.29        7.37     12.96 o 
  -5   8   3      134.53      111.66     38.87 o 
  -4   8   3      147.77      135.73     32.15 o 
  -3   8   3        0.00       -1.61     11.12 o 
  -2   8   3        0.23       -0.68      6.91 o 
  -1   8   3        0.23       10.08      7.94 o 
   0   8   3      141.09      145.61     17.83 o 
   1   8   3        1.60        3.33      6.97 o 
   2   8   3        4.64        3.54      7.28 o 
   3   8   3       92.14       87.78     16.97 o 
   4   8   3      412.09      403.84     34.44 o 
   5   8   3        2.06       -5.49     13.18 o 
   6   8   3        5.17       10.86     15.35 o 
   7   8   3        0.07       12.29     14.79 o 
   8   8   3       68.36       55.30     23.57 o 
   9   8   3        2.12       15.56     19.54 o 
  -8   9   3        1.49      -13.88     13.88 o 
  -7   9   3       20.21        5.66     16.80 o 
  -6   9   3        1.84        0.18     13.61 o 
  -5   9   3      122.32      115.29     32.59 o 
  -4   9   3       19.33       26.77     16.89 o 
  -3   9   3        4.82        3.75     14.72 o 
  -2   9   3        6.31        8.52      7.83 o 
  -1   9   3        4.54        3.94      7.86 o 
   0   9   3        6.02        7.02      7.24 o 
   1   9   3        6.03        8.45      8.66 o 
   2   9   3       64.71       73.69     16.24 o 
   3   9   3      383.10      451.76     38.56 o 
   4   9   3      171.69      184.85     40.14 o 
   5   9   3       60.87       61.60     24.30 o 
   6   9   3       67.06       98.72     31.25 o 
   7   9   3        3.91       -2.06     14.89 o 
   8   9   3        9.07       -8.49     15.43 o 
  -7  10   3        0.28        3.54     16.38 o 
  -6  10   3        6.34       13.42     19.93 o 
  -5  10   3       49.32       35.08     23.06 o 
  -4  10   3       46.28       56.62     23.24 o 
  -3  10   3       29.37       34.79     20.73 o 
  -2  10   3        2.34        3.01     19.11 o 
  -1  10   3        4.07        9.04      9.60 o 
   0  10   3       78.78       72.75     15.68 o 
   1  10   3      102.94      106.20     19.19 o 
   2  10   3       68.01       78.40     18.97 o 
   3  10   3       10.84       18.94     16.31 o 
   4  10   3       55.83       82.53     26.27 o 
   5  10   3       13.01        5.40     17.68 o 
   6  10   3        0.01       15.26     16.32 o 
   7  10   3       41.22       33.97     46.94 o 
  -6  11   3        1.70      -13.74     18.28 o 
  -5  11   3        0.63        1.82     15.22 o 
  -4  11   3        7.78       26.51     18.60 o 
  -3  11   3      143.68      123.75     34.01 o 
  -2  11   3       11.51       13.11     15.43 o 
  -1  11   3        3.47        8.38     14.49 o 
   0  11   3        0.02       -8.80      8.80 o 
   1  11   3        0.12        4.35      9.23 o 
   2  11   3       17.70       57.87     27.84 o 
   3  11   3        8.17       21.29     17.06 o 
   4  11   3        5.22       12.10     16.94 o 
   5  11   3        4.85        9.06     17.12 o 
  -3  12   3        0.08       23.08     17.35 o 
  -2  12   3       23.03       47.94     22.86 o 
  -1  12   3       60.61       79.83     26.53 o 
   0  12   3       46.37       29.44     34.42 o 
   1  12   3        2.41      -13.55     22.40 o 
   2  12   3        7.65       16.67     19.27 o 
   3  12   3       41.64       48.21     27.51 o 
 -12   0   4       30.15       49.08     40.52 o 
 -11   0   4       17.90       32.61     28.66 o 
 -10   0   4      154.64      183.49     57.65 o 
  -9   0   4        1.26       -6.26      9.51 o 
  -8   0   4       24.16       17.22      8.40 o 
  -7   0   4     3430.41     3650.13     79.11 o 
  -6   0   4      180.61      168.30     16.00 o 
  -5   0   4       96.11       78.52     10.42 o 
  -4   0   4      750.93      770.19     26.96 o 
  -3   0   4      156.83      180.15     11.83 o 
  -2   0   4    29264.11    29818.91    169.67 o 
  -1   0   4     4137.09     4008.08     44.95 o 
   0   0   4     5146.75     5278.37     51.57 o 
   1   0   4     1485.22     1419.90     39.82 o 
   2   0   4     2241.69     2297.07     79.72 o 
   3   0   4     1259.34     1197.46     63.91 o 
   4   0   4       53.27       43.81     17.13 o 
   5   0   4      131.74      107.39     24.38 o 
   6   0   4      111.37      121.89     28.33 o 
   7   0   4       17.54       10.87     14.17 o 
   8   0   4      169.05      138.36     32.61 o 
   9   0   4       65.98       78.58     22.35 o 
  10   0   4     1157.29     1390.34     66.34 o 
  11   0   4       71.91      106.07     41.51 o 
 -12   1   4       50.99       31.19     34.10 o 
 -11   1   4        0.06       15.76     18.25 o 
 -10   1   4        0.90       -3.68     14.96 o 
  -9   1   4       87.04       93.95     16.35 o 
  -8   1   4      154.14      148.53     12.54 o 
  -7   1   4      180.54      195.14     14.14 o 
  -6   1   4     1125.14     1188.96     30.21 o 
  -5   1   4      691.17      659.17     20.13 o 
  -4   1   4     1001.35      964.25     21.27 o 
  -3   1   4      892.38      862.81     16.96 o 
  -2   1   4     1513.72     1369.55     32.71 o 
  -1   1   4      689.50      670.59     13.18 o 
   0   1   4      221.23      235.57      9.22 o 
   1   1   4     1118.84     1185.95     30.49 o 
   2   1   4       95.60       82.61      8.80 o 
   3   1   4       33.74       27.88      7.81 o 
   4   1   4        0.06        1.41      5.07 o 
   5   1   4       41.44       24.38     15.81 o 
   6   1   4       20.10       31.62     17.13 o 
   7   1   4       16.09        6.92     13.51 o 
   8   1   4       17.02       15.08      8.02 o 
   9   1   4       10.68       15.54      8.45 o 
  10   1   4        7.41       17.81     11.78 o 
  11   1   4      153.34      135.89     32.91 o 
 -12   2   4        5.91        2.68     15.74 o 
 -11   2   4       16.04       26.72     35.58 o 
 -10   2   4       10.64        3.85      9.29 o 
  -9   2   4       45.21       43.44     14.31 o 
  -8   2   4      333.42      321.36     28.28 o 
  -7   2   4      168.29      153.23     11.09 o 
  -6   2   4        0.56       -1.22      2.93 o 
  -5   2   4     3337.94     3593.85     75.65 o 
  -4   2   4     5052.52     5563.45     88.62 o 
  -3   2   4      268.34      232.26     17.30 o 
  -2   2   4     5942.56     6311.34     80.51 o 
  -1   2   4     8300.12     8541.18     69.70 o 
   0   2   4     7575.85     7272.59    156.82 o 
   1   2   4      234.23      208.28     14.52 o 
   2   2   4      101.84      100.41      8.18 o 
   3   2   4      387.60      408.28     17.99 o 
   4   2   4       40.03       39.48      9.48 o 
   5   2   4      138.97      189.86     15.33 o 
   6   2   4        0.29        3.34      5.72 o 
   7   2   4      223.68      235.06     17.93 o 
   8   2   4      284.45      277.22     20.86 o 
   9   2   4      174.67      200.49     29.63 o 
  10   2   4       41.64       36.68     13.27 o 
  11   2   4        5.36       -9.46     14.96 o 
 -11   3   4        1.23      -15.16     15.16 o 
 -10   3   4       28.93       34.51     15.10 o 
  -9   3   4       21.66       18.19     10.89 o 
  -8   3   4        5.79        3.77      9.22 o 
  -7   3   4        0.59       -6.12      6.52 o 
  -6   3   4       11.60       15.41      8.68 o 
  -5   3   4      126.10      121.49     16.18 o 
  -4   3   4     2778.43     2746.41     67.45 o 
  -3   3   4       73.27       79.00     13.50 o 
  -2   3   4     3193.35     3195.91     35.88 o 
  -1   3   4     2006.19     1998.09     35.04 o 
   0   3   4      406.35      397.71     17.10 o 
   1   3   4       79.53       60.12      9.74 o 
   2   3   4      258.59      257.04     13.26 o 
   3   3   4       26.22       34.97      6.95 o 
   4   3   4        0.44        0.31      3.79 o 
   5   3   4      198.11      203.25     16.53 o 
   6   3   4        9.58       10.39      8.18 o 
   7   3   4        8.63        9.58      7.45 o 
   8   3   4       62.76       29.05     13.52 o 
   9   3   4     1110.05     1188.88     61.58 o 
  10   3   4       17.73       15.97     14.07 o 
  11   3   4        0.61        1.64     14.39 o 
 -11   4   4        1.89       -0.90     11.73 o 
 -10   4   4       23.10       33.87     12.62 o 
  -9   4   4      106.91      124.52     24.20 o 
  -8   4   4      137.23      125.81     21.47 o 
  -7   4   4      225.27      203.57     24.03 o 
  -6   4   4      578.87      529.60     35.98 o 
  -5   4   4        1.83       -2.75      5.68 o 
  -4   4   4      902.04      859.91     40.95 o 
  -3   4   4      221.71      209.02     13.32 o 
  -2   4   4     5352.25     5965.56     61.20 o 
  -1   4   4       23.74       28.07      6.50 o 
   0   4   4      209.55      240.12     15.27 o 
   1   4   4     1111.96     1052.69     37.04 o 
   2   4   4       71.10       86.54     12.62 o 
   3   4   4      483.21      441.65     18.75 o 
   4   4   4      388.31      413.43     19.19 o 
   5   4   4      678.52      698.59     30.92 o 
   6   4   4      631.18      626.30     37.94 o 
   7   4   4     2696.11     2971.66     72.59 o 
   8   4   4       15.78       22.11     11.82 o 
   9   4   4       30.51       79.43     23.19 o 
  10   4   4        2.00       -8.22     18.61 o 
  11   4   4       20.21       -4.70     14.64 o 
 -11   5   4        1.01       -9.62     17.14 o 
 -10   5   4        6.36        0.01     10.90 o 
  -9   5   4        0.02       -7.90      9.40 o 
  -8   5   4       25.02       14.66     11.13 o 
  -7   5   4       53.43       43.61     14.83 o 
  -6   5   4      216.82      218.08     25.19 o 
  -5   5   4        6.96       -3.76      7.36 o 
  -4   5   4     1217.13     1256.87     59.89 o 
  -3   5   4       14.75        9.64      3.84 o 
  -2   5   4        0.03        5.90      4.40 o 
  -1   5   4     3710.97     3913.91     63.21 o 
   0   5   4       79.26       66.40     10.18 o 
   1   5   4      129.19      150.11     15.03 o 
   2   5   4      100.12       94.81     13.29 o 
   3   5   4       37.08       42.67      9.67 o 
   4   5   4      111.23      101.35     11.97 o 
   5   5   4      112.70      113.37     12.20 o 
   6   5   4        3.44        0.97      6.28 o 
   7   5   4        2.26       -2.83     11.51 o 
   8   5   4       55.51       56.99     35.41 o 
   9   5   4       63.32       57.00     21.84 o 
  10   5   4       14.23       16.53     13.79 o 
 -10   6   4        5.42       -7.25     11.47 o 
  -9   6   4       28.21       16.71     15.04 o 
  -8   6   4       40.75       35.17     13.81 o 
  -7   6   4        4.31       -4.79      8.82 o 
  -6   6   4     1432.92     1399.49     64.62 o 
  -5   6   4       93.21       79.79     19.11 o 
  -4   6   4      229.10      227.47     25.07 o 
  -3   6   4       79.99       95.63     10.67 o 
  -2   6   4       74.18       79.97     10.53 o 
  -1   6   4      502.12      565.18     26.65 o 
   0   6   4        9.73       10.91      6.51 o 
   1   6   4      261.27      270.74     19.67 o 
   2   6   4        2.40        1.26      4.92 o 
   3   6   4       42.72       37.93      9.36 o 
   4   6   4      135.04      112.59     15.00 o 
   5   6   4     1083.88     1030.04     47.79 o 
   6   6   4      131.48      103.82     28.51 o 
   7   6   4       17.72       17.60     14.92 o 
   8   6   4        0.13       -8.60     11.98 o 
   9   6   4        0.54      -11.91     12.75 o 
  10   6   4        5.83        2.22     14.16 o 
 -10   7   4        0.25       -9.60     13.43 o 
  -9   7   4        0.78       -8.62     10.92 o 
  -8   7   4      108.10      105.85     24.58 o 
  -7   7   4      495.55      478.89     41.10 o 
  -6   7   4      214.92      252.12     29.39 o 
  -5   7   4       46.77       46.67     16.25 o 
  -4   7   4       45.06       53.86     20.73 o 
  -3   7   4      128.93      126.43     13.51 o 
  -2   7   4       61.13       60.61     11.68 o 
  -1   7   4       10.27        9.99      6.74 o 
   0   7   4      209.27      231.88     19.79 o 
   1   7   4      285.34      287.89     21.94 o 
   2   7   4       19.54       19.67      8.27 o 
   3   7   4      165.85      180.53     18.61 o 
   4   7   4      141.70      144.30     17.83 o 
   5   7   4      140.55      151.02     34.11 o 
   6   7   4       13.30       34.76     18.96 o 
   7   7   4      133.88      174.67     38.51 o 
   8   7   4        6.11       -3.05     14.12 o 
   9   7   4        5.02       20.89     15.65 o 
  -9   8   4        0.29      -14.15     14.31 o 
  -8   8   4       86.87      104.42     25.35 o 
  -7   8   4       24.16        5.91     12.27 o 
  -6   8   4      236.21      206.59     28.59 o 
  -5   8   4      209.03      163.33     36.15 o 
  -4   8   4       23.61        2.25     33.27 o 
  -3   8   4       20.23       37.05     17.77 o 
  -2   8   4        0.69        5.50      6.92 o 
  -1   8   4      153.14      171.55     18.60 o 
   0   8   4        0.49        8.79      8.03 o 
   1   8   4      178.22      169.94     18.55 o 
   2   8   4       13.41       22.81      9.50 o 
   3   8   4       24.94       19.49      9.65 o 
   4   8   4        1.05        6.36      8.22 o 
   5   8   4        0.84       21.36     23.55 o 
   6   8   4       13.09       13.61     14.56 o 
   7   8   4       27.78       23.26     16.94 o 
   8   8   4        2.28        1.09     14.52 o 
  -8   9   4       34.69       11.19     14.56 o 
  -7   9   4       26.53       54.81     20.93 o 
  -6   9   4       17.30       23.18     18.62 o 
  -5   9   4      194.19      188.96     41.07 o 
  -4   9   4       26.86       35.39     19.89 o 
  -3   9   4        2.53        9.82     14.31 o 
  -2   9   4        5.70       12.04     17.43 o 
  -1   9   4        1.47       -0.45      6.76 o 
   0   9   4        0.96       -0.80      7.19 o 
   1   9   4        2.46        9.33      8.16 o 
   2   9   4      239.39      245.85     24.41 o 
   3   9   4        0.05        5.83      8.31 o 
   4   9   4        0.23       -7.16     13.06 o 
   5   9   4       91.52       76.56     27.99 o 
   6   9   4       15.00       -6.28     39.37 o 
   7   9   4       33.53       19.62     21.25 o 
   8   9   4        7.92       22.20     19.86 o 
  -7  10   4        6.17        1.68     17.01 o 
  -6  10   4        0.16        5.24     17.19 o 
  -5  10   4       25.01       18.49     23.39 o 
  -4  10   4        1.12      -13.55     13.55 o 
  -3  10   4      224.15      203.41     38.31 o 
  -2  10   4        0.82        3.99     13.69 o 
  -1  10   4        7.98       12.97      9.32 o 
   0  10   4      100.11      143.81     19.62 o 
   1  10   4        7.26       11.87      9.44 o 
   2  10   4       35.18       28.13     12.46 o 
   3  10   4      623.39      816.21     68.11 o 
   4  10   4       89.38      130.09     35.26 o 
   5  10   4      157.18      152.01     37.66 o 
   6  10   4       27.41        1.96     15.48 o 
  -6  11   4        1.37       11.53     34.59 o 
  -5  11   4        0.20      -12.14     17.56 o 
  -4  11   4        0.43       11.57     25.86 o 
  -3  11   4       22.99       20.09     20.14 o 
  -2  11   4       10.53       15.23     22.07 o 
  -1  11   4       16.98       42.41     17.25 o 
   0  11   4        0.30       16.39     10.02 o 
   1  11   4        0.13       16.17     10.05 o 
   2  11   4        6.87        0.88     14.24 o 
   3  11   4       57.75       34.44     18.66 o 
   4  11   4       41.12       39.30     20.57 o 
   5  11   4        2.30       -8.91     15.25 o 
  -3  12   4       19.07       24.42     19.45 o 
  -2  12   4       39.63       25.06     21.99 o 
  -1  12   4        0.38      -14.96     14.96 o 
   0  12   4       13.36        5.13     16.39 o 
   1  12   4        0.37      -16.64     16.64 o 
   2  12   4        0.16      -10.72     15.74 o 
   3  12   4        0.63        2.15     17.24 o 
 -12   1   5       17.27       -8.64     16.69 o 
 -11   1   5        5.35        3.11     18.02 o 
 -10   1   5       40.82       17.83     16.39 o 
  -9   1   5       47.75       51.20     13.05 o 
  -8   1   5      480.04      475.10     24.23 o 
  -7   1   5        0.00       -3.14      3.72 o 
  -6   1   5      760.62      757.60     23.65 o 
  -5   1   5      175.67      164.74     10.12 o 
  -4   1   5       58.38       60.69      6.08 o 
  -3   1   5     2250.33     2375.54     30.24 o 
  -2   1   5     4387.56     4443.85     40.02 o 
  -1   1   5      374.96      361.32     13.79 o 
   0   1   5      295.81      296.40     11.58 o 
   1   1   5     3521.39     3509.41     56.82 o 
   2   1   5      454.15      470.95     19.70 o 
   3   1   5      441.04      502.24     25.60 o 
   4   1   5        5.99        4.67      5.44 o 
   5   1   5       93.09       73.30     14.28 o 
   6   1   5        0.01       -1.64      6.55 o 
   7   1   5       72.08       56.74     15.01 o 
   8   1   5        9.28       12.88      8.41 o 
   9   1   5      271.61      294.89     22.82 o 
  10   1   5      179.76      185.08     25.70 o 
  11   1   5        4.19      -13.74     13.74 o 
 -12   2   5        0.69       12.19     19.50 o 
 -11   2   5       26.36       44.20     27.67 o 
 -10   2   5       50.14       49.88     13.02 o 
  -9   2   5       16.62       17.05     10.67 o 
  -8   2   5      291.47      280.50     26.40 o 
  -7   2   5       72.72       68.99      9.52 o 
  -6   2   5      105.84      106.00      7.99 o 
  -5   2   5      399.03      384.41     17.04 o 
  -4   2   5     1565.80     1596.69     48.36 o 
  -3   2   5     1930.07     1901.54     49.00 o 
  -2   2   5     3567.36     3669.03     64.46 o 
  -1   2   5    11241.90    11222.94    226.82 o 
   0   2   5      701.03      639.61     24.52 o 
   1   2   5     2006.71     1964.36     44.63 o 
   2   2   5      409.20      416.40     15.19 o 
   3   2   5      339.24      385.44     17.89 o 
   4   2   5        1.23        7.32      5.27 o 
   5   2   5      846.80      918.59     33.42 o 
   6   2   5      504.00      527.81     27.60 o 
   7   2   5       38.04       29.38      9.77 o 
   8   2   5     1215.22     1252.32     44.21 o 
   9   2   5       69.51       78.81     19.05 o 
  10   2   5        0.04        0.39     12.03 o 
  11   2   5       30.69       31.82     16.64 o 
 -11   3   5       35.35       64.63     20.09 o 
 -10   3   5      133.15      137.09     25.02 o 
  -9   3   5        0.13       -0.31      8.90 o 
  -8   3   5        2.74       -7.35      8.10 o 
  -7   3   5       19.31       24.55     15.95 o 
  -6   3   5      241.07      248.94     23.64 o 
  -5   3   5       56.72       82.36     15.43 o 
  -4   3   5      282.54      254.10     21.53 o 
  -3   3   5       59.53       44.93     10.94 o 
  -2   3   5        4.45        7.46      3.04 o 
  -1   3   5     2432.37     2272.16     74.12 o 
   0   3   5      223.09      187.61     14.88 o 
   1   3   5       10.37        5.19      4.65 o 
   2   3   5      195.41      156.85     10.26 o 
   3   3   5       17.76       14.04      4.90 o 
   4   3   5      138.69      119.42     11.99 o 
   5   3   5       28.63       24.70      8.89 o 
   6   3   5        5.70        6.07      6.73 o 
   7   3   5      351.48      336.36     24.89 o 
   8   3   5       28.47       25.52      9.69 o 
   9   3   5      184.22      235.05     35.25 o 
  10   3   5        5.89       -3.98     12.65 o 
  11   3   5        3.28       17.40     17.13 o 
 -11   4   5        4.66       13.14     15.52 o 
 -10   4   5       23.35       21.84     13.08 o 
  -9   4   5        9.60        4.88      9.43 o 
  -8   4   5       21.04       14.41     10.90 o 
  -7   4   5      174.17      187.93     24.39 o 
  -6   4   5      133.79      145.39     21.14 o 
  -5   4   5      465.51      477.65     32.57 o 
  -4   4   5      217.22      241.18     22.73 o 
  -3   4   5      364.94      374.16     16.80 o 
  -2   4   5      605.44      625.38     19.63 o 
  -1   4   5       32.86       25.37      5.99 o 
   0   4   5       27.65       22.27      6.39 o 
   1   4   5      409.44      404.31     25.79 o 
   2   4   5     1831.03     1828.65     57.72 o 
   3   4   5      119.16      137.57     11.00 o 
   4   4   5      599.54      681.53     25.00 o 
   5   4   5      243.47      268.59     19.54 o 
   6   4   5      376.92      398.58     25.55 o 
   7   4   5      589.59      581.65     32.57 o 
   8   4   5      157.08      140.10     28.63 o 
   9   4   5       27.00       19.16     14.44 o 
  10   4   5        2.05        5.74     14.32 o 
 -11   5   5       26.26       39.29     14.83 o 
 -10   5   5       19.52        9.20     11.75 o 
  -9   5   5        7.33        5.44     10.87 o 
  -8   5   5      323.28      326.50     32.50 o 
  -7   5   5      493.51      447.61     36.39 o 
  -6   5   5       43.72       45.99     14.68 o 
  -5   5   5       27.61       17.16     10.45 o 
  -4   5   5       19.99       24.46     10.54 o 
  -3   5   5       84.12      101.64      8.66 o 
  -2   5   5      896.29      931.80     29.24 o 
  -1   5   5      495.93      436.44     21.67 o 
   0   5   5       57.08       54.51     11.58 o 
   1   5   5        2.04        0.62      4.61 o 
   2   5   5       88.38       57.70     10.98 o 
   3   5   5        2.02        3.20      5.03 o 
   4   5   5      121.01      131.48     12.23 o 
   5   5   5      101.76       86.71     12.55 o 
   6   5   5       56.32       55.42     15.11 o 
   7   5   5      416.83      506.25     59.13 o 
   8   5   5       41.74       11.37     19.44 o 
   9   5   5       57.43       73.12     24.09 o 
  10   5   5        6.39      -13.04     13.04 o 
 -10   6   5        0.50        6.13     11.89 o 
  -9   6   5        4.37       -0.20      9.81 o 
  -8   6   5       37.58       19.20     13.26 o 
  -7   6   5      156.16      162.37     25.04 o 
  -6   6   5        1.11       -8.09      9.25 o 
  -5   6   5      118.30      107.07     22.36 o 
  -4   6   5        6.33        3.23      8.76 o 
  -3   6   5      673.92      665.45     25.11 o 
  -2   6   5       21.24       18.76      6.67 o 
  -1   6   5      523.44      527.91     26.09 o 
   0   6   5      311.20      310.44     20.91 o 
   1   6   5      276.65      227.27     18.55 o 
   2   6   5        9.00        9.87      6.43 o 
   3   6   5       66.55       51.91     11.34 o 
   4   6   5      652.90      584.60     31.01 o 
   5   6   5     2309.84     2324.72     64.48 o 
   6   6   5      440.35      466.00     48.33 o 
   7   6   5       27.84       28.14     16.47 o 
   8   6   5        0.04        6.32     14.09 o 
   9   6   5       37.20       39.85     18.24 o 
  10   6   5       19.22       22.28     19.93 o 
 -10   7   5        2.16        1.07     24.75 o 
  -9   7   5       43.79       63.21     17.56 o 
  -8   7   5      237.22      246.87     32.71 o 
  -7   7   5      265.53      264.22     31.00 o 
  -6   7   5       16.03       17.10     10.55 o 
  -5   7   5      246.44      226.61     28.36 o 
  -4   7   5        0.10       11.70     12.50 o 
  -3   7   5        3.25        4.41      5.28 o 
  -2   7   5       84.26       77.40     12.35 o 
  -1   7   5      427.00      433.87     25.84 o 
   0   7   5       35.64       35.43      9.82 o 
   1   7   5        9.63       15.76      7.63 o 
   2   7   5      112.50      105.49     15.73 o 
   3   7   5      168.41      160.70     18.50 o 
   4   7   5        1.20        5.41      7.11 o 
   5   7   5        7.49       13.12      8.08 o 
   6   7   5       14.28        8.00     13.46 o 
   7   7   5       69.65       67.63     40.85 o 
   8   7   5       16.24       14.38     15.20 o 
   9   7   5        0.03        0.33     14.21 o 
  -9   8   5        2.89       -6.02     12.25 o 
  -8   8   5      267.22      303.52     38.41 o 
  -7   8   5        9.73      -11.71     14.17 o 
  -6   8   5       11.24       13.31     10.61 o 
  -5   8   5       87.38       52.44     28.66 o 
  -4   8   5        3.60        1.32     11.86 o 
  -3   8   5        5.26       -0.86     14.66 o 
  -2   8   5      134.17      131.07     15.86 o 
  -1   8   5        1.16        2.71      6.40 o 
   0   8   5       17.93       18.42      8.83 o 
   1   8   5       65.52       63.11     14.41 o 
   2   8   5     1588.04     1679.48     57.29 o 
   3   8   5       68.47       60.91     14.33 o 
   4   8   5      523.98      544.25     33.26 o 
   5   8   5       29.14       23.39     16.77 o 
   6   8   5        0.09        2.37     14.02 o 
   7   8   5        1.16        9.25     14.71 o 
   8   8   5        8.64       -6.14     15.43 o 
  -8   9   5       23.53       25.66     14.21 o 
  -7   9   5        8.43       37.14     16.52 o 
  -6   9   5       16.82       14.99     17.23 o 
  -5   9   5       68.79       45.04     22.14 o 
  -4   9   5        0.06       -3.65     15.98 o 
  -3   9   5        7.84        2.26     13.84 o 
  -2   9   5       25.13       13.55     13.53 o 
  -1   9   5        1.43        5.47      7.28 o 
   0   9   5       16.27       24.11      9.53 o 
   1   9   5      330.35      383.27     28.91 o 
   2   9   5        0.19       10.68     10.03 o 
   3   9   5        0.96        4.09      8.95 o 
   4   9   5       51.89       42.99     20.73 o 
   5   9   5       69.38       77.86     25.62 o 
   6   9   5       65.98       83.97     42.99 o 
   7   9   5        0.24        8.28     16.67 o 
  -7  10   5       20.69       12.49     17.96 o 
  -6  10   5        5.98        7.88     16.05 o 
  -5  10   5        0.34      -14.17     14.17 o 
  -4  10   5       24.55       19.34     18.84 o 
  -3  10   5      145.24      187.24     36.54 o 
  -2  10   5       20.90       18.43     17.45 o 
  -1  10   5       14.55       23.32     12.77 o 
   0  10   5        2.14        6.22      9.00 o 
   1  10   5        3.04        2.10      9.60 o 
   2  10   5        2.91       -8.51      8.51 o 
   3  10   5       14.50       30.50     16.98 o 
   4  10   5       16.09        4.53     15.92 o 
   5  10   5       20.27       43.16     23.22 o 
   6  10   5        8.36        3.07     18.80 o 
  -5  11   5        2.61        8.89     16.45 o 
  -4  11   5        2.34       11.54     16.69 o 
  -3  11   5       22.47       30.07     18.98 o 
  -2  11   5       13.30       23.47     17.82 o 
  -1  11   5      136.76      165.94     33.84 o 
   0  11   5       11.39       25.65     13.32 o 
   1  11   5        0.51       -4.57     10.04 o 
   2  11   5        3.22      -11.18     11.18 o 
   3  11   5       50.60       57.62     24.45 o 
   4  11   5        0.32        6.87     15.62 o 
   5  11   5        2.17      -15.34     17.62 o 
  -3  12   5        6.91       22.32     20.04 o 
  -2  12   5        1.27        0.36     14.48 o 
  -1  12   5       48.97       62.62     26.01 o 
   0  12   5       55.61       90.43     26.19 o 
   1  12   5        7.68       23.75     17.22 o 
   2  12   5        0.02       22.13     17.11 o 
 -12   0   6       26.18       19.11     30.97 o 
 -11   0   6        9.35       17.13     26.35 o 
 -10   0   6       17.57       20.75     24.05 o 
  -9   0   6       20.59       12.85     20.42 o 
  -8   0   6      384.91      425.28     28.36 o 
  -7   0   6      349.63      330.37     23.23 o 
  -6   0   6     2780.22     2799.37     63.14 o 
  -5   0   6      230.54      226.18     16.47 o 
  -4   0   6      151.17      137.00     12.23 o 
  -3   0   6     1180.33     1101.86     30.83 o 
  -2   0   6        1.53        6.17      4.10 o 
  -1   0   6     2109.29     2138.29     39.43 o 
   0   0   6       52.05       64.54      8.96 o 
   1   0   6      922.39      946.54     31.06 o 
   2   0   6     1629.99     1523.15     52.64 o 
   3   0   6     3677.76     3684.28    124.19 o 
   4   0   6     3655.98     4219.26    143.63 o 
   5   0   6     1604.01     1730.79     98.83 o 
   6   0   6      138.32      187.44     34.92 o 
   7   0   6      325.04      335.02     48.75 o 
   8   0   6      134.57      135.72     33.60 o 
   9   0   6      405.15      328.44     52.38 o 
  10   0   6      305.10      309.55     34.13 o 
  11   0   6      260.29      255.30     58.31 o 
 -12   1   6       47.78       26.68     22.18 o 
 -11   1   6        4.30        1.02     15.33 o 
 -10   1   6        0.53       13.28     16.26 o 
  -9   1   6       29.76       23.82      9.50 o 
  -8   1   6       20.06       24.09      8.48 o 
  -7   1   6        7.29        8.23      4.37 o 
  -6   1   6      234.97      219.00     11.92 o 
  -5   1   6      638.56      608.85     18.29 o 
  -4   1   6     1232.56     1175.46     23.16 o 
  -3   1   6       22.56       12.86      3.58 o 
  -2   1   6     6341.17     6436.92     80.64 o 
  -1   1   6     1627.72     1481.73     32.88 o 
   0   1   6      181.58      176.24     11.20 o 
   1   1   6     4716.81     4842.68     98.72 o 
   2   1   6       14.63        7.61      5.80 o 
   3   1   6        4.89       10.07      6.63 o 
   4   1   6     1254.85     1340.08     47.02 o 
   5   1   6     1150.87     1111.15     45.89 o 
   6   1   6       58.31       49.80     13.98 o 
   7   1   6      122.48      124.51     21.96 o 
   8   1   6       50.23       52.51     15.33 o 
   9   1   6       28.40       22.83      9.24 o 
  10   1   6       68.42       85.18     19.41 o 
  11   1   6        5.34       32.70     15.80 o 
 -12   2   6        7.56      -17.82     17.82 o 
 -11   2   6        0.69       -8.47     16.64 o 
 -10   2   6       18.61       13.16     18.55 o 
  -9   2   6      138.30      153.29     19.12 o 
  -8   2   6       74.65       70.24     17.18 o 
  -7   2   6        2.98        4.86      7.55 o 
  -6   2   6       46.85       47.87      5.40 o 
  -5   2   6        0.79       -3.76      3.76 o 
  -4   2   6     1286.44     1232.64     27.19 o 
  -3   2   6     3601.36     3542.41     91.07 o 
  -2   2   6      935.59     1002.41     25.23 o 
  -1   2   6     1101.21      990.70     35.14 o 
   0   2   6      238.48      248.54     10.75 o 
   1   2   6      654.60      618.73     26.75 o 
   2   2   6      266.56      255.30     17.31 o 
   3   2   6     1284.87     1331.41     33.22 o 
   4   2   6      429.85      379.24     22.90 o 
   5   2   6        9.65        8.34      5.76 o 
   6   2   6      157.14      164.11     16.75 o 
   7   2   6        7.28       12.37      7.83 o 
   8   2   6     2039.64     2169.59     59.33 o 
   9   2   6       12.27       23.92     12.04 o 
  10   2   6       54.58       61.72     22.13 o 
  11   2   6        4.70       10.05     15.52 o 
 -11   3   6      109.35      116.16     24.38 o 
 -10   3   6       44.34       55.47     16.05 o 
  -9   3   6       21.83       21.03     11.04 o 
  -8   3   6       95.80      130.74     23.33 o 
  -7   3   6       77.05       72.93     16.48 o 
  -6   3   6       13.99       23.40     10.23 o 
  -5   3   6      113.81      143.47     18.73 o 
  -4   3   6       51.25       61.61     13.20 o 
  -3   3   6     4912.98     4887.62     87.73 o 
  -2   3   6     1395.52     1315.78     31.87 o 
  -1   3   6        0.07        2.10      4.18 o 
   0   3   6      141.57      114.99     12.64 o 
   1   3   6       12.69       10.75      6.02 o 
   2   3   6      479.20      395.16     24.03 o 
   3   3   6      151.74      167.69     12.17 o 
   4   3   6      345.80      350.54     19.26 o 
   5   3   6      292.10      291.59     21.99 o 
   6   3   6      345.14      368.00     27.17 o 
   7   3   6        3.32       -2.45      6.56 o 
   8   3   6       15.57       17.56     11.09 o 
   9   3   6      133.46      128.40     30.95 o 
  10   3   6       16.02       17.67     20.42 o 
  11   3   6        2.84      -11.08     15.12 o 
 -11   4   6        0.07       17.60     14.10 o 
 -10   4   6       42.97       19.22     25.99 o 
  -9   4   6        9.57        9.04     11.01 o 
  -8   4   6        5.33       -1.18      8.70 o 
  -7   4   6        2.38        5.62      8.47 o 
  -6   4   6        0.58        2.59      7.50 o 
  -5   4   6      543.50      518.64     34.35 o 
  -4   4   6       67.91       66.03     15.32 o 
  -3   4   6      429.99      402.99     17.74 o 
  -2   4   6      256.76      225.70     13.32 o 
  -1   4   6     4813.27     4662.59     65.09 o 
   0   4   6      102.99      130.67     14.76 o 
   1   4   6      482.58      501.93     30.29 o 
   2   4   6      106.66      120.80     15.75 o 
   3   4   6      211.00      212.41     13.97 o 
   4   4   6        3.64       -1.53      3.85 o 
   5   4   6      135.20      122.25     14.42 o 
   6   4   6     1278.30     1242.46     44.99 o 
   7   4   6      241.54      241.32     26.39 o 
   8   4   6       28.76        9.27     12.52 o 
   9   4   6        2.80       20.66     15.65 o 
  10   4   6        7.85        4.03     14.00 o 
 -11   5   6       15.31        4.19     13.89 o 
 -10   5   6       38.11       18.70     11.97 o 
  -9   5   6      470.21      424.92     38.74 o 
  -8   5   6       54.10       54.46     17.56 o 
  -7   5   6        0.41        7.87     10.07 o 
  -6   5   6       74.25       89.99     20.54 o 
  -5   5   6      203.60      186.19     22.87 o 
  -4   5   6      193.94      174.01     20.75 o 
  -3   5   6      941.02      942.14     31.42 o 
  -2   5   6      152.39      189.79     13.69 o 
  -1   5   6       34.43       34.67      8.15 o 
   0   5   6      264.55      307.93     19.69 o 
   1   5   6       96.56       96.10     12.84 o 
   2   5   6       67.34       67.81     12.32 o 
   3   5   6       38.02       37.63      9.61 o 
   4   5   6      156.79      147.73     12.73 o 
   5   5   6       90.90       98.12     14.62 o 
   6   5   6        0.41       -7.18      7.18 o 
   7   5   6      210.70      193.98     32.46 o 
   8   5   6       60.81      107.90     27.01 o 
   9   5   6        6.40       12.20     15.15 o 
  10   5   6       21.26       42.02     22.07 o 
 -10   6   6       23.24        5.10     11.94 o 
  -9   6   6       25.28       17.27     12.55 o 
  -8   6   6      117.83       91.87     20.65 o 
  -7   6   6       96.28       62.99     18.38 o 
  -6   6   6       12.05        1.03     10.19 o 
  -5   6   6       25.83       21.80     12.25 o 
  -4   6   6        9.25        4.12      8.04 o 
  -3   6   6        0.91       -2.11      4.03 o 
  -2   6   6      130.03      123.96     16.07 o 
  -1   6   6      286.74      250.96     18.18 o 
   0   6   6       87.00       67.43     12.05 o 
   1   6   6       12.39        9.34      6.03 o 
   2   6   6      110.79       86.87     14.68 o 
   3   6   6      190.67      179.18     17.89 o 
   4   6   6       65.13       60.09     13.47 o 
   5   6   6     1238.28     1283.46     48.78 o 
   6   6   6      196.30      174.87     25.59 o 
   7   6   6        0.10      -11.73     11.86 o 
   8   6   6      115.01      138.53     41.01 o 
   9   6   6        4.71        4.80     14.01 o 
 -10   7   6        6.38        4.75     12.82 o 
  -9   7   6       15.54        5.20     12.47 o 
  -8   7   6       59.15       74.63     20.16 o 
  -7   7   6        1.21       27.65     13.73 o 
  -6   7   6       99.60       60.20     17.99 o 
  -5   7   6        1.24       -1.97     10.50 o 
  -4   7   6       18.99       27.47     14.45 o 
  -3   7   6      130.78      121.39     18.27 o 
  -2   7   6      355.39      316.57     21.33 o 
  -1   7   6       30.83       28.64      8.99 o 
   0   7   6       34.44       26.50      8.91 o 
   1   7   6      158.66      175.47     17.94 o 
   2   7   6       35.57       22.37      9.15 o 
   3   7   6      106.38      102.82     16.12 o 
   4   7   6      325.75      289.77     24.06 o 
   5   7   6      208.44      187.97     20.40 o 
   6   7   6       25.19       13.12     16.97 o 
   7   7   6        4.58       21.47     13.93 o 
   8   7   6        0.34       -0.12     14.02 o 
   9   7   6        2.54        2.76     28.50 o 
  -9   8   6       21.75       13.58     13.12 o 
  -8   8   6        0.67       -4.50     10.72 o 
  -7   8   6       55.93       54.77     18.50 o 
  -6   8   6      106.47      107.69     24.66 o 
  -5   8   6      255.03      176.53     35.39 o 
  -4   8   6      151.01      117.61     30.32 o 
  -3   8   6       91.89      100.82     34.75 o 
  -2   8   6       69.75       61.11     12.68 o 
  -1   8   6       71.05       72.61     14.07 o 
   0   8   6       23.99       36.62     10.49 o 
   1   8   6        9.03       16.16      8.35 o 
   2   8   6      167.92      181.68     21.56 o 
   3   8   6     1222.60     1251.88     51.07 o 
   4   8   6      580.57      600.59     35.67 o 
   5   8   6        7.71        6.90     14.15 o 
   6   8   6       49.88       39.49     20.95 o 
   7   8   6        9.04        5.37     14.79 o 
   8   8   6       10.32       -4.40     18.28 o 
  -8   9   6       26.69        8.48     23.08 o 
  -7   9   6       38.80       30.75     17.92 o 
  -6   9   6       29.64       32.86     17.66 o 
  -5   9   6       12.91       -1.21     15.48 o 
  -4   9   6        4.47        0.64     13.79 o 
  -3   9   6       19.97       32.66     27.01 o 
  -2   9   6       27.79       27.29     17.08 o 
  -1   9   6       36.28       33.93     11.03 o 
   0   9   6        0.09       -5.11      7.80 o 
   1   9   6       62.16       79.65     17.31 o 
   2   9   6      163.55      180.61     22.16 o 
   3   9   6      143.51      141.86     19.51 o 
   4   9   6      100.40       99.01     29.16 o 
   5   9   6      124.94      118.66     34.13 o 
   6   9   6       48.54       33.32     20.10 o 
   7   9   6       26.04       28.87     20.25 o 
  -7  10   6        4.24       14.03     17.29 o 
  -6  10   6        0.04        1.37     15.85 o 
  -5  10   6       28.87       31.97     20.72 o 
  -4  10   6        0.14        1.61     12.50 o 
  -3  10   6        8.98       14.40     14.56 o 
  -2  10   6      112.64      145.44     35.76 o 
  -1  10   6       18.37        6.35     11.31 o 
   0  10   6      155.69      177.85     20.68 o 
   1  10   6      589.34      648.32     39.05 o 
   2  10   6       33.25       35.25     12.04 o 
   3  10   6      211.60      235.03     31.09 o 
   4  10   6       68.05       17.50     40.03 o 
   5  10   6        5.39       14.22     17.19 o 
   6  10   6       50.67       36.74     36.73 o 
  -5  11   6        3.29       -7.99     14.45 o 
  -4  11   6        5.21       11.39     19.77 o 
  -3  11   6        6.10       -4.08     14.48 o 
  -2  11   6       22.49       14.55     15.98 o 
  -1  11   6       87.93       98.56     29.43 o 
   0  11   6       11.67        2.91     12.06 o 
   1  11   6        1.42        5.53     14.98 o 
   2  11   6        0.54        9.30     11.69 o 
   3  11   6       58.46       51.19     20.48 o 
   4  11   6        9.87        2.14     17.62 o 
  -3  12   6        7.56       10.68     17.02 o 
  -2  12   6        0.06      -14.59     14.59 o 
  -1  12   6        1.57       -4.24     15.49 o 
   0  12   6       25.08       57.32     28.66 o 
   1  12   6        7.82       11.56     21.91 o 
   2  12   6        2.51       20.34     29.32 o 
 -12   1   7       10.58       -7.04     17.89 o 
 -11   1   7        6.31        7.14     18.33 o 
 -10   1   7       11.42       18.94     17.48 o 
  -9   1   7       28.40       31.90      9.41 o 
  -8   1   7       80.97       77.50     13.91 o 
  -7   1   7        0.50        1.42      3.84 o 
  -6   1   7       65.48       56.90      6.79 o 
  -5   1   7      287.04      277.64     12.77 o 
  -4   1   7       17.95       21.92      4.91 o 
  -3   1   7        6.40       11.66      3.64 o 
  -2   1   7      712.84      672.27     19.53 o 
  -1   1   7     1567.36     1622.62     26.33 o 
   0   1   7       31.39       33.13      5.32 o 
   1   1   7      133.36      104.40     12.13 o 
   2   1   7     1774.74     1827.78     49.72 o 
   3   1   7     1879.05     2065.45     56.79 o 
   4   1   7      134.42      117.04     15.90 o 
   5   1   7      137.32      132.21     17.68 o 
   6   1   7      332.21      293.06     26.81 o 
   7   1   7       24.97       18.39     10.80 o 
   8   1   7       35.02       14.63     11.75 o 
   9   1   7       53.29       65.26     15.58 o 
  10   1   7        4.70       -9.05     25.86 o 
  11   1   7        1.44       -7.58     21.08 o 
 -12   2   7        8.89       -4.01     30.97 o 
 -11   2   7        7.52        3.40     30.31 o 
 -10   2   7       20.28       13.64     12.03 o 
  -9   2   7       97.95       84.46     16.70 o 
  -8   2   7       71.22       54.97     12.99 o 
  -7   2   7      693.35      681.09     38.87 o 
  -6   2   7        2.57        6.34      4.78 o 
  -5   2   7      136.82      123.19     10.21 o 
  -4   2   7     1915.06     1868.96     36.56 o 
  -3   2   7      723.53      724.70     18.00 o 
  -2   2   7     1180.35     1178.88     38.23 o 
  -1   2   7      432.47      416.16     15.42 o 
   0   2   7       44.15       46.83      6.02 o 
   1   2   7      184.29      160.47     15.25 o 
   2   2   7     2128.46     2301.02     35.49 o 
   3   2   7     1305.50     1529.36     45.12 o 
   4   2   7       81.26       65.58     11.78 o 
   5   2   7      920.16      994.42     41.34 o 
   6   2   7      223.83      206.22     21.25 o 
   7   2   7      569.42      585.08     32.45 o 
   8   2   7      374.81      359.07     27.46 o 
   9   2   7      202.13      224.43     28.34 o 
  10   2   7        9.81       21.41     15.26 o 
  11   2   7       27.33       27.60     17.82 o 
 -11   3   7       63.95       53.31     57.16 o 
 -10   3   7        6.54       12.54      9.61 o 
  -9   3   7       50.29       44.68     14.00 o 
  -8   3   7       87.96       85.50     18.72 o 
  -7   3   7        0.33        1.90      7.99 o 
  -6   3   7        3.56        1.90      7.67 o 
  -5   3   7     1271.75     1377.01     52.96 o 
  -4   3   7      220.96      211.09     21.10 o 
  -3   3   7     1258.82     1187.20     32.48 o 
  -2   3   7      259.43      223.25     14.45 o 
  -1   3   7        5.21        9.62      5.47 o 
   0   3   7      201.52      176.36     15.89 o 
   1   3   7     2345.09     2589.05     60.66 o 
   2   3   7     2211.89     2297.10     59.81 o 
   3   3   7     3938.26     4569.96    100.43 o 
   4   3   7       13.89       12.88      5.92 o 
   5   3   7      224.50      225.10     19.58 o 
   6   3   7      400.78      442.06     30.14 o 
   7   3   7        4.55       -2.08     12.85 o 
   8   3   7        3.27       10.25     10.30 o 
   9   3   7       10.02        4.45     12.81 o 
  10   3   7        0.17       17.47     19.93 o 
 -11   4   7       28.88       34.10     14.98 o 
 -10   4   7       26.21       45.30     15.58 o 
  -9   4   7      299.18      321.69     31.91 o 
  -8   4   7       87.55       80.22     18.92 o 
  -7   4   7      186.23      184.83     23.52 o 
  -6   4   7      134.49      139.94     22.06 o 
  -5   4   7      182.99      165.72     20.17 o 
  -4   4   7      112.42      120.17     21.37 o 
  -3   4   7     3967.97     4284.09     56.83 o 
  -2   4   7       77.70       73.94      8.11 o 
  -1   4   7      423.97      436.33     26.41 o 
   0   4   7      457.25      392.22     35.38 o 
   1   4   7       40.23       46.16     13.79 o 
   2   4   7      110.45      114.96     15.93 o 
   3   4   7      111.92      140.39     17.37 o 
   4   4   7        1.38        1.08      4.27 o 
   5   4   7       50.95       34.73     10.55 o 
   6   4   7      568.39      498.04     36.94 o 
   7   4   7      659.93      583.97     41.49 o 
   8   4   7        5.98        1.34     11.69 o 
   9   4   7       32.81        3.88     15.81 o 
  10   4   7        9.61       19.82     15.76 o 
 -11   5   7        7.19       12.13     13.23 o 
 -10   5   7       13.25       27.33     14.69 o 
  -9   5   7       49.81       33.82     15.19 o 
  -8   5   7       16.73       -9.14      9.14 o 
  -7   5   7       54.88       43.52     16.63 o 
  -6   5   7       45.77       35.42     13.00 o 
  -5   5   7       52.89       26.44     11.69 o 
  -4   5   7      112.48      122.97     20.00 o 
  -3   5   7      131.61      133.12      9.39 o 
  -2   5   7      109.57      116.75     11.05 o 
  -1   5   7      232.21      221.33     16.67 o 
   0   5   7       50.89       53.27     10.85 o 
   1   5   7       10.64       16.14      6.58 o 
   2   5   7     1112.15     1056.54     39.41 o 
   3   5   7      460.87      458.39     27.82 o 
   4   5   7        9.45       11.19      7.32 o 
   5   5   7       18.08       16.82      8.31 o 
   6   5   7       79.53       58.42     15.82 o 
   7   5   7        0.14        5.62     12.00 o 
   8   5   7       12.97       -3.60     21.08 o 
   9   5   7        9.16       22.67     14.55 o 
  10   5   7        2.64       23.74     16.46 o 
 -10   6   7        0.88       18.17     13.25 o 
  -9   6   7       57.31       58.90     17.76 o 
  -8   6   7        3.97       -6.05      9.52 o 
  -7   6   7      201.38      174.61     27.34 o 
  -6   6   7       30.36       17.47     12.99 o 
  -5   6   7       82.97       68.10     18.88 o 
  -4   6   7        1.96       -0.77      7.89 o 
  -3   6   7      750.57      793.11     27.72 o 
  -2   6   7      148.47      147.64     14.01 o 
  -1   6   7      505.62      529.11     26.70 o 
   0   6   7      166.79      155.27     15.73 o 
   1   6   7       10.91       11.54      6.83 o 
   2   6   7       95.74      102.10     16.40 o 
   3   6   7      153.84      170.22     19.06 o 
   4   6   7       49.87       44.69     12.12 o 
   5   6   7      404.06      426.87     29.38 o 
   6   6   7       79.01       76.01     19.02 o 
   7   6   7       24.34       38.77     18.01 o 
   8   6   7        2.95       15.29     15.65 o 
   9   6   7        8.42        5.45     14.77 o 
 -10   7   7       20.63       29.35     14.84 o 
  -9   7   7        8.20       19.30     12.57 o 
  -8   7   7        3.84        0.28     11.49 o 
  -7   7   7        0.41       -8.45      8.93 o 
  -6   7   7       19.43       22.79     13.37 o 
  -5   7   7        3.33        7.69     10.75 o 
  -4   7   7        0.46       -2.01     11.69 o 
  -3   7   7        4.05       -4.51     12.46 o 
  -2   7   7       76.61       99.97     12.54 o 
  -1   7   7       55.58       73.43     13.47 o 
   0   7   7       20.82       13.06      7.47 o 
   1   7   7      116.29       98.40     16.89 o 
   2   7   7        2.39        2.12      6.73 o 
   3   7   7        0.18        1.62      6.79 o 
   4   7   7      894.22      934.74     43.46 o 
   5   7   7      163.17      155.82     20.48 o 
   6   7   7       10.96       -5.72     12.62 o 
   7   7   7       12.51        3.48     13.21 o 
   8   7   7        2.36        1.14     14.42 o 
   9   7   7       30.76       30.28     18.80 o 
  -9   8   7       17.90       -7.83     17.06 o 
  -8   8   7        0.18       -9.28     11.33 o 
  -7   8   7        2.51       -0.45     11.78 o 
  -6   8   7        7.33       -0.85     10.63 o 
  -5   8   7       13.82      -11.22     26.02 o 
  -4   8   7        5.75       11.95     12.19 o 
  -3   8   7       45.31       25.20     17.00 o 
  -2   8   7        3.41       12.65      8.14 o 
  -1   8   7       42.53       35.28     10.50 o 
   0   8   7       40.33       47.29     12.43 o 
   1   8   7       46.40       48.25     12.11 o 
   2   8   7        0.29        2.45      8.53 o 
   3   8   7     1107.23     1171.61     50.26 o 
   4   8   7        6.82       -4.77      9.37 o 
   5   8   7       29.27       21.60     18.23 o 
   6   8   7       13.48       25.46     18.97 o 
   7   8   7        4.40       19.42     17.81 o 
   8   8   7        2.98       21.30     14.95 o 
  -8   9   7        6.19       14.75     13.51 o 
  -7   9   7       74.84       76.20     27.11 o 
  -6   9   7        5.49      -13.49     13.49 o 
  -5   9   7       56.88       55.62     23.85 o 
  -4   9   7        0.02       -0.13     12.82 o 
  -3   9   7      113.83       85.51     26.92 o 
  -2   9   7       95.52      127.81     31.55 o 
  -1   9   7       19.26       26.35     10.09 o 
   0   9   7       18.63       20.13     10.46 o 
   1   9   7      100.05       87.03     17.76 o 
   2   9   7      390.51      476.61     32.85 o 
   3   9   7      775.42      807.28     43.67 o 
   4   9   7        0.49       11.82     13.27 o 
   5   9   7        9.46       10.10     16.31 o 
   6   9   7        1.02       16.51     17.02 o 
   7   9   7       51.63       35.13     28.50 o 
  -7  10   7       17.76       16.56     15.59 o 
  -6  10   7       12.44      -15.46     16.13 o 
  -5  10   7        1.14        4.88     15.80 o 
  -4  10   7        1.88       15.62     17.81 o 
  -3  10   7        6.03       -0.70     28.66 o 
  -2  10   7       16.49       10.29     15.67 o 
  -1  10   7        0.17        7.82     25.53 o 
   0  10   7       38.43       43.34     13.84 o 
   1  10   7      236.06      234.06     24.65 o 
   2  10   7       13.35       19.65      9.98 o 
   3  10   7       39.93       47.86     16.85 o 
   4  10   7        5.78        4.40     16.07 o 
   5  10   7        0.02        0.80     22.24 o 
   6  10   7        7.58       19.71     16.93 o 
  -5  11   7        0.12       -6.47     17.13 o 
  -4  11   7        6.68        9.62     34.26 o 
  -3  11   7        9.32        8.57     22.57 o 
  -2  11   7       35.85       45.85     19.47 o 
  -1  11   7       66.54       57.16     21.85 o 
   0  11   7        3.03      -11.57     13.59 o 
   1  11   7       74.32       85.72     18.36 o 
   2  11   7        2.86        9.49     12.30 o 
   3  11   7        8.99       13.50     16.56 o 
   4  11   7        1.38       11.30     16.52 o 
  -2  12   7       20.59       46.57     20.23 o 
  -1  12   7       48.12       79.23     23.53 o 
   0  12   7        0.56      -14.37     15.19 o 
   1  12   7       31.31       41.77     21.60 o 
 -12   0   8       32.64       17.46     21.41 o 
 -11   0   8        5.10        5.27     22.07 o 
 -10   0   8       14.11       22.73     24.05 o 
  -9   0   8      219.28      251.02     54.03 o 
  -8   0   8       49.30       48.64     11.41 o 
  -7   0   8        0.39        4.57      5.92 o 
  -6   0   8      158.93      174.84     16.09 o 
  -5   0   8     3649.36     3587.47     71.19 o 
  -4   0   8       47.26       47.36     11.73 o 
  -3   0   8      927.42      881.35     47.71 o 
  -2   0   8     2192.01     2322.71     47.75 o 
  -1   0   8     3850.74     3770.97     84.26 o 
   0   0   8     2033.64     1916.11    100.64 o 
   1   0   8       14.32        5.46      5.18 o 
   2   0   8       80.73       51.61     15.14 o 
   3   0   8     2863.32     3200.63    149.72 o 
   4   0   8      418.49      393.99     50.73 o 
   8   0   8       20.91       13.70     15.94 o 
   9   0   8      276.35      314.48     41.69 o 
  10   0   8       32.58       18.67     17.22 o 
 -12   1   8        4.95        2.70     16.77 o 
 -11   1   8       11.91       20.06     19.13 o 
 -10   1   8        1.42      -10.04     25.53 o 
  -9   1   8       22.55        9.28      8.64 o 
  -8   1   8       24.69       30.04     10.00 o 
  -7   1   8      178.37      164.90     11.66 o 
  -6   1   8        0.01       -2.95      3.16 o 
  -5   1   8      398.40      353.40     14.84 o 
  -4   1   8       21.27       21.55      7.04 o 
  -3   1   8      954.96      902.62     21.51 o 
  -2   1   8        4.70        9.89      3.23 o 
  -1   1   8      138.01      150.79      9.67 o 
   0   1   8      669.13      651.79     19.09 o 
   1   1   8      157.84      164.59     19.32 o 
   2   1   8      208.78      171.58     17.95 o 
   3   1   8     1825.85     1940.81     57.43 o 
   4   1   8      981.66     1044.41     45.07 o 
   5   1   8      523.56      483.20     32.74 o 
   6   1   8      146.93      121.95     20.69 o 
   7   1   8      483.53      437.80     35.38 o 
   8   1   8      176.34      185.67     25.32 o 
   9   1   8       18.55       13.27     12.24 o 
  10   1   8        6.93       -1.01     28.66 o 
  11   1   8       22.78      -13.18     31.95 o 
 -12   2   8       10.29      -21.61     28.50 o 
 -11   2   8       18.25       46.45     23.76 o 
 -10   2   8       45.80       49.33     16.35 o 
  -9   2   8       80.03       80.52     16.33 o 
  -8   2   8       56.39       42.03     11.51 o 
  -7   2   8      638.66      621.79     33.43 o 
  -6   2   8       26.87       28.35      6.57 o 
  -5   2   8      258.17      298.56     15.21 o 
  -4   2   8      689.92      693.78     17.71 o 
  -3   2   8     2200.35     2402.96     34.06 o 
  -2   2   8     1154.54     1158.11     50.91 o 
  -1   2   8      161.21      178.11      9.93 o 
   0   2   8      452.49      429.58     15.79 o 
   1   2   8     1797.19     1856.64     51.63 o 
   2   2   8     3740.18     4007.33     79.25 o 
   3   2   8      660.34      779.10     45.81 o 
   4   2   8      838.22      783.46     48.98 o 
   5   2   8       68.33       78.99     21.74 o 
   6   2   8      888.78      929.16     75.58 o 
   7   2   8        0.02        2.12      8.36 o 
   8   2   8       85.10       94.86     39.70 o 
   9   2   8       51.54       52.75     16.74 o 
  10   2   8        0.01        5.86     15.98 o 
 -11   3   8       33.19       17.23     27.01 o 
 -10   3   8       26.84       26.42     10.86 o 
  -9   3   8        7.62        6.94      8.95 o 
  -8   3   8      219.14      198.32     23.83 o 
  -7   3   8      192.43      179.16     23.57 o 
  -6   3   8      187.74      170.14     20.95 o 
  -5   3   8       97.57       86.56     17.08 o 
  -4   3   8     1829.23     1768.84     58.13 o 
  -3   3   8      128.62      133.43     11.95 o 
  -2   3   8       67.87       47.37     12.12 o 
  -1   3   8        8.89       -3.98      5.29 o 
   0   3   8     6365.89     6941.85    237.52 o 
   1   3   8     2210.23     2329.38     60.27 o 
   2   3   8      621.39      586.37     31.68 o 
   3   3   8        5.73        2.00      3.55 o 
   4   3   8      104.89       92.87     11.77 o 
   5   3   8        2.88       -2.34      5.15 o 
   6   3   8       56.52       46.60     16.88 o 
   7   3   8       16.64        3.48     11.02 o 
   8   3   8        2.41        4.44      9.72 o 
   9   3   8        4.15       -7.82     11.53 o 
  10   3   8        1.49       33.72     17.09 o 
 -11   4   8        4.38        5.89     12.50 o 
 -10   4   8      203.34      196.52     26.19 o 
  -9   4   8        6.90        3.48     10.11 o 
  -8   4   8      241.93      227.53     26.62 o 
  -7   4   8      303.57      343.04     32.28 o 
  -6   4   8       48.09       44.89     14.75 o 
  -5   4   8      379.93      382.98     30.51 o 
  -4   4   8      683.07      662.41     38.05 o 
  -3   4   8       58.40       62.25      6.97 o 
  -2   4   8      193.06      174.04     14.77 o 
  -1   4   8      288.01      288.07     21.72 o 
   0   4   8      110.28      119.82     16.05 o 
   1   4   8     1938.42     2077.61     60.16 o 
   2   4   8     2812.38     2923.23     73.50 o 
   3   4   8      427.62      439.11     35.02 o 
   4   4   8       78.25       66.09     12.99 o 
   5   4   8      113.44      101.30     24.48 o 
   6   4   8      452.52      378.56     39.37 o 
   7   4   8      295.82      296.96     30.25 o 
   8   4   8       42.36       42.57     18.10 o 
   9   4   8       22.02       16.43     22.89 o 
  10   4   8       22.80       32.46     16.77 o 
 -11   5   8       12.23        0.32     12.63 o 
 -10   5   8        1.63       -4.24     11.07 o 
  -9   5   8       28.83       23.14     13.96 o 
  -8   5   8      195.86      200.55     25.82 o 
  -7   5   8        2.39       -6.29     12.73 o 
  -6   5   8       26.70       32.71     12.46 o 
  -5   5   8       83.87       78.19     18.26 o 
  -4   5   8        0.55        4.06      7.60 o 
  -3   5   8       78.26       68.21      7.60 o 
  -2   5   8      196.58      204.47     14.72 o 
  -1   5   8      682.21      740.17     30.04 o 
   0   5   8      122.36      111.54     13.65 o 
   1   5   8      356.24      334.85     22.35 o 
   2   5   8     1787.86     1781.28     60.38 o 
   3   5   8      277.84      248.76     20.76 o 
   4   5   8       44.39       67.69     14.02 o 
   5   5   8       65.20       72.25     14.66 o 
   6   5   8       31.92       36.69     13.08 o 
   7   5   8      101.56       90.30     20.79 o 
   8   5   8       13.02       11.71     15.15 o 
   9   5   8        0.25        6.86     16.64 o 
  10   5   8        6.36       17.19     15.76 o 
 -10   6   8        3.15        9.62     12.59 o 
  -9   6   8        3.32        4.81     11.61 o 
  -8   6   8       11.72        6.30     11.19 o 
  -7   6   8        3.63       -1.28     10.50 o 
  -6   6   8        0.12        6.93      9.69 o 
  -5   6   8       18.68       16.13     11.07 o 
  -4   6   8      298.84      268.13     28.46 o 
  -3   6   8      138.37      172.65     13.35 o 
  -2   6   8       64.06       68.68     10.59 o 
  -1   6   8       45.05       45.69     10.39 o 
   0   6   8        1.57       -0.15      5.07 o 
   1   6   8        0.26       -2.78      5.50 o 
   2   6   8      201.69      168.18     17.90 o 
   3   6   8       91.16       67.28     14.38 o 
   4   6   8     2095.39     2148.62     64.77 o 
   5   6   8      315.42      329.61     26.21 o 
   6   6   8        0.18        3.29      9.77 o 
   7   6   8       20.54       33.42     15.79 o 
   8   6   8       29.94       39.35     17.92 o 
   9   6   8        1.33      -13.36     13.36 o 
 -10   7   8        0.45       -2.20     12.25 o 
  -9   7   8        2.39        7.93     12.19 o 
  -8   7   8       34.23       46.80     16.48 o 
  -7   7   8       27.57       18.09     11.78 o 
  -6   7   8        2.75       -5.83     10.04 o 
  -5   7   8        0.12       -6.17      8.42 o 
  -4   7   8       52.59       54.89     23.13 o 
  -3   7   8       35.90       41.14     19.62 o 
  -2   7   8       62.00       64.82     11.04 o 
  -1   7   8       52.21       48.33     10.96 o 
   0   7   8        1.50       -1.56      6.02 o 
   1   7   8        1.23        5.18      6.95 o 
   2   7   8       22.51       26.10      9.70 o 
   3   7   8      128.20      141.78     19.01 o 
   4   7   8      134.96      136.58     19.69 o 
   5   7   8        3.78        3.53      7.90 o 
   6   7   8        1.33       13.84     14.82 o 
   7   7   8       32.60       33.68     20.42 o 
   8   7   8        3.02       14.08     15.33 o 
  -9   8   8        6.27        4.51     12.68 o 
  -8   8   8        2.34       -3.16     11.77 o 
  -7   8   8        0.85       -9.92     11.00 o 
  -6   8   8        2.25        5.83     10.06 o 
  -5   8   8        0.08        8.07     14.08 o 
  -4   8   8        4.24       19.93     15.64 o 
  -3   8   8       73.69       91.58     26.32 o 
  -2   8   8      338.93      335.72     24.03 o 
  -1   8   8       14.90       17.21      8.70 o 
   0   8   8       20.05        8.61      8.44 o 
   1   8   8       21.22       25.56      9.76 o 
   2   8   8      378.99      379.37     28.94 o 
   3   8   8      509.20      541.29     34.92 o 
   4   8   8       66.32       68.92     15.55 o 
   5   8   8       10.09        7.11     13.65 o 
   6   8   8       30.76       14.26     30.47 o 
   7   8   8       49.80       68.32     31.95 o 
   8   8   8        0.00       -1.58     15.43 o 
  -8   9   8        5.76       -7.96     12.05 o 
  -7   9   8        8.91       26.89     15.69 o 
  -6   9   8        1.90       -9.41     14.41 o 
  -5   9   8       71.16       44.88     23.92 o 
  -4   9   8        2.46        2.35     12.65 o 
  -3   9   8        6.33       23.38     13.77 o 
  -2   9   8       59.94       53.50     23.83 o 
  -1   9   8       33.90       30.68     10.48 o 
   0   9   8      261.55      274.37     29.34 o 
   1   9   8      352.97      362.72     29.06 o 
   2   9   8        0.13       10.80     10.01 o 
   3   9   8       15.23       11.69      9.67 o 
   4   9   8       37.20       39.43     14.83 o 
   5   9   8       28.63       37.49     18.40 o 
   6   9   8       32.01       47.30     22.54 o 
   7   9   8        1.10      -16.32     16.32 o 
  -7  10   8        0.71       15.51     17.58 o 
  -6  10   8       13.99        2.53     24.71 o 
  -5  10   8        2.93       11.15     16.40 o 
  -4  10   8       15.26        2.45     15.48 o 
  -3  10   8       16.12       -2.34     12.98 o 
  -2  10   8        0.67      -13.61     13.61 o 
  -1  10   8      105.45       88.80     27.16 o 
   0  10   8        3.09       12.67      9.33 o 
   1  10   8     1029.00     1204.16     63.57 o 
   2  10   8        0.00        4.95      9.46 o 
   3  10   8        6.08       22.00     12.52 o 
   4  10   8        0.87      -14.24     14.24 o 
   5  10   8       18.15       44.30     22.56 o 
   6  10   8        2.12       -9.55     29.98 o 
  -5  11   8        6.85        7.39     17.24 o 
  -4  11   8       12.59       17.07     19.79 o 
  -3  11   8        2.30       13.56     19.60 o 
  -2  11   8        8.95       26.72     37.55 o 
  -1  11   8        1.69       -2.57     20.09 o 
   0  11   8        0.39        8.45     15.33 o 
   1  11   8        8.65       10.32     10.89 o 
   2  11   8       20.38       36.19     15.04 o 
   3  11   8        3.57        3.01     15.91 o 
   4  11   8        9.54        3.03     15.46 o 
  -2  12   8       13.12       14.15     40.19 o 
  -1  12   8      120.59      131.29     35.92 o 
   0  12   8        2.68       -5.36     25.53 o 
   1  12   8       61.04       76.43     32.61 o 
 -12   1   9        7.01        3.47     19.23 o 
 -11   1   9       13.67       11.04     18.40 o 
 -10   1   9        0.27       -1.81     14.68 o 
  -9   1   9        3.86        9.22     11.00 o 
  -8   1   9        6.99       10.49      7.52 o 
  -7   1   9      270.19      245.36     14.06 o 
  -6   1   9        3.35        3.91      3.83 o 
  -5   1   9      138.63      137.38      9.72 o 
  -4   1   9      225.91      217.53     12.04 o 
  -3   1   9       39.02       33.33      5.99 o 
  -2   1   9     1812.01     1914.07     32.59 o 
  -1   1   9     2078.32     2060.93     43.44 o 
   0   1   9     1287.52     1203.18     25.50 o 
   1   1   9     2109.14     2162.86     48.81 o 
   2   1   9     1659.62     1788.37     54.26 o 
   3   1   9        6.63        4.35      6.84 o 
   4   1   9      114.16      115.60     18.21 o 
   5   1   9      149.06      138.24     19.72 o 
   6   1   9      239.04      216.76     24.80 o 
   7   1   9       35.36       45.13     15.45 o 
   8   1   9        4.14       12.44     10.94 o 
   9   1   9        0.28       -6.68      9.76 o 
 -12   2   9        6.97        9.00     22.47 o 
 -11   2   9       16.99        5.21     17.90 o 
 -10   2   9        0.55       -5.79     13.06 o 
  -9   2   9        0.07       -6.97      7.12 o 
  -8   2   9        0.01        6.50      8.89 o 
  -7   2   9      277.51      263.24     22.12 o 
  -6   2   9      102.68      104.56     13.75 o 
  -5   2   9      249.82      247.81     11.37 o 
  -4   2   9      241.19      225.01     11.31 o 
  -3   2   9      106.76      133.84     10.71 o 
  -2   2   9     1282.07     1299.13     39.45 o 
  -1   2   9     1369.22     1526.21     29.29 o 
   0   2   9     2249.38     2339.93     39.31 o 
   1   2   9     4253.05     4742.97     85.63 o 
   2   2   9      636.79      655.97     33.98 o 
   3   2   9      989.71      959.96     42.98 o 
   4   2   9       13.00       22.09     12.69 o 
   5   2   9        3.72        3.23     10.21 o 
   6   2   9      105.10      109.66     19.66 o 
   7   2   9      349.24      421.79     44.01 o 
   8   2   9        4.05       -0.50     10.68 o 
   9   2   9        1.34       -8.49     13.06 o 
  10   2   9        2.42        7.41     25.20 o 
 -11   3   9        5.57       -4.41     15.82 o 
 -10   3   9        6.60        1.69      9.58 o 
  -9   3   9       16.88       19.80     11.08 o 
  -8   3   9       93.96      118.51     24.63 o 
  -7   3   9        6.30        9.12      8.71 o 
  -6   3   9       64.53       46.23     13.44 o 
  -5   3   9      956.06      918.30     44.63 o 
  -4   3   9      650.92      602.77     34.93 o 
  -3   3   9      122.06      115.42     11.99 o 
  -2   3   9       66.56       60.67      9.08 o 
  -1   3   9     1092.87     1117.73     35.23 o 
   0   3   9     2158.51     2203.97     46.82 o 
   1   3   9       23.33       17.66      8.79 o 
   2   3   9       16.97       26.88      9.83 o 
   3   3   9      157.43      177.06     21.16 o 
   4   3   9      187.90      204.73     15.17 o 
   5   3   9      134.01       95.95     23.16 o 
   6   3   9        0.47        3.58     11.79 o 
   7   3   9       36.68       55.35     19.74 o 
   8   3   9        4.05        5.83     13.51 o 
   9   3   9        7.78       15.78     14.06 o 
  10   3   9        0.70        4.62     25.04 o 
 -11   4   9        0.02       -6.56     12.38 o 
 -10   4   9        1.09        3.86     10.69 o 
  -9   4   9       10.70        3.65     10.19 o 
  -8   4   9        0.18       -5.86      8.93 o 
  -7   4   9       18.59       21.04     12.92 o 
  -6   4   9       10.99        4.48      9.32 o 
  -5   4   9      170.78      149.72     22.70 o 
  -4   4   9      581.55      538.39     35.64 o 
  -3   4   9      911.66      924.95     25.86 o 
  -2   4   9      776.42      821.08     31.74 o 
  -1   4   9       11.58       19.04      8.09 o 
   0   4   9     6476.74     6824.95    221.30 o 
   1   4   9        9.45       17.75      8.17 o 
   2   4   9      331.11      297.99     24.99 o 
   3   4   9      430.34      449.42     31.30 o 
   4   4   9       53.91       68.70     16.44 o 
   5   4   9        2.30        6.61     10.71 o 
   6   4   9      190.66      159.91     26.07 o 
   7   4   9        4.72       -1.75     15.86 o 
   8   4   9       33.77       20.43     14.61 o 
   9   4   9        5.67       11.97     13.18 o 
  10   4   9        0.47        9.73     16.15 o 
 -11   5   9        4.74       -6.32     10.69 o 
 -10   5   9       19.92       10.47     12.11 o 
  -9   5   9        3.54       12.20     10.95 o 
  -8   5   9       94.01       79.12     19.93 o 
  -7   5   9       66.17       53.30     16.42 o 
  -6   5   9       35.89       50.76     16.06 o 
  -5   5   9       59.33       28.37     13.42 o 
  -4   5   9       76.36       71.50     18.30 o 
  -3   5   9      245.34      223.40     13.35 o 
  -2   5   9        0.03       -0.51      3.91 o 
  -1   5   9      405.78      405.77     27.81 o 
   0   5   9        4.85        5.76      6.37 o 
   1   5   9      207.33      211.10     21.84 o 
   2   5   9      348.14      323.04     27.00 o 
   3   5   9        4.43        4.55      7.59 o 
   4   5   9        1.34        2.88      8.82 o 
   5   5   9      182.29      165.85     24.11 o 
   6   5   9       32.00       38.76     16.49 o 
   7   5   9        6.62       10.27     10.99 o 
   8   5   9       16.96        7.72     14.41 o 
   9   5   9        6.26        9.89     16.14 o 
 -10   6   9        1.54       16.58     13.70 o 
  -9   6   9        0.00       14.05     11.54 o 
  -8   6   9        3.37       -6.91     10.02 o 
  -7   6   9        4.43       17.31     11.33 o 
  -6   6   9        0.74       -3.00      9.73 o 
  -5   6   9        0.01       -7.28      7.83 o 
  -4   6   9      151.87      165.64     26.54 o 
  -3   6   9       40.49       29.80      6.73 o 
  -2   6   9      341.31      347.63     21.41 o 
  -1   6   9      491.80      475.10     26.66 o 
   0   6   9       99.50      104.15     16.45 o 
   1   6   9       10.64        5.28      5.92 o 
   2   6   9      277.45      241.19     21.29 o 
   3   6   9       32.87       34.02     11.39 o 
   4   6   9       25.29       17.77     10.24 o 
   5   6   9      123.65      116.97     18.70 o 
   6   6   9       71.86       65.22     17.52 o 
   7   6   9       11.61       15.75     14.52 o 
   8   6   9       12.45       17.27     15.89 o 
   9   6   9        1.09       15.50     20.09 o 
 -10   7   9       23.14       24.52     27.52 o 
  -9   7   9       10.71       17.19     14.17 o 
  -8   7   9        4.38        0.04     10.89 o 
  -7   7   9       20.28        1.76     10.90 o 
  -6   7   9       19.36       27.01     12.34 o 
  -5   7   9       55.60       46.03     17.32 o 
  -4   7   9       69.72       89.60     27.80 o 
  -3   7   9      429.28      473.19     47.86 o 
  -2   7   9        1.08       -2.36      6.12 o 
  -1   7   9       54.47       53.77     12.38 o 
   0   7   9        6.50       11.37      7.84 o 
   1   7   9      169.45      164.11     18.96 o 
   2   7   9        0.06       15.13      8.09 o 
   3   7   9      456.36      434.92     30.43 o 
   4   7   9       30.53       23.79      9.93 o 
   5   7   9       67.62       74.68     16.25 o 
   6   7   9       16.30       13.33     17.40 o 
   7   7   9       12.12       12.99     14.63 o 
   8   7   9        5.61       14.33     15.23 o 
  -9   8   9       15.21        7.32     13.68 o 
  -8   8   9        4.98       13.10     12.43 o 
  -7   8   9        6.90        1.27     11.30 o 
  -6   8   9        5.46      -11.76     11.76 o 
  -5   8   9       25.91       33.69     19.42 o 
  -4   8   9       93.43       89.10     49.74 o 
  -3   8   9        4.48       10.12     14.78 o 
  -2   8   9       78.08       91.55     26.12 o 
  -1   8   9      179.62      206.37     20.51 o 
   0   8   9       57.45       50.56     12.73 o 
   1   8   9      368.01      382.75     28.75 o 
   2   8   9     1627.38     1694.38     61.42 o 
   3   8   9      177.50      172.07     22.45 o 
   4   8   9       11.20        1.40      8.84 o 
   5   8   9       93.44       88.24     21.03 o 
   6   8   9       14.49       30.10     17.93 o 
   7   8   9        8.77       11.38     18.13 o 
  -8   9   9        0.36      -11.59     11.59 o 
  -7   9   9       13.32       19.58     16.62 o 
  -6   9   9       11.24       28.31     19.04 o 
  -5   9   9       38.09       41.62     19.50 o 
  -4   9   9      109.85       97.02     29.82 o 
  -3   9   9        4.73        0.97     14.39 o 
  -2   9   9       13.70       36.14     18.62 o 
  -1   9   9      124.10      120.01     19.10 o 
   0   9   9      264.01      258.05     24.49 o 
   1   9   9       85.58       87.42     17.24 o 
   2   9   9        3.95       -6.65      8.14 o 
   3   9   9       23.57       30.16     11.54 o 
   4   9   9        1.12       -6.23      9.74 o 
   5   9   9       35.82       38.66     18.96 o 
   6   9   9       11.30       10.33     16.62 o 
  -7  10   9        9.82       21.96     16.80 o 
  -6  10   9        0.70      -11.05     16.84 o 
  -5  10   9       30.04       36.52     18.83 o 
  -4  10   9       31.96       61.13     22.84 o 
  -3  10   9       22.60       25.27     17.88 o 
  -2  10   9       20.61       16.25     14.55 o 
  -1  10   9      201.45      189.39     40.75 o 
   0  10   9        7.67       20.98     10.17 o 
   1  10   9       67.25       70.81     15.94 o 
   2  10   9        4.27        1.96     10.07 o 
   3  10   9        3.55        4.36     13.61 o 
   4  10   9       13.29       11.38     15.33 o 
   5  10   9        0.62       -4.35     17.17 o 
  -5  11   9        2.11       -4.98     18.52 o 
  -4  11   9        7.94        8.65     16.03 o 
  -3  11   9       11.25       16.14     15.72 o 
  -2  11   9        2.88      -17.46     17.46 o 
  -1  11   9       72.93      109.86     28.08 o 
   0  11   9      266.26      323.54     54.03 o 
   1  11   9      606.87      737.12     44.47 o 
   2  11   9       16.67       15.78     12.09 o 
   3  11   9        3.37       -8.38     15.69 o 
  -1  12   9       93.79       60.94     31.95 o 
 -12   0  10       14.03       -7.25     29.65 o 
 -11   0  10        4.35        0.33     25.37 o 
 -10   0  10       12.03       18.45     25.70 o 
  -9   0  10       23.81       16.47     22.40 o 
  -8   0  10        0.38        4.71     10.33 o 
  -7   0  10       33.49       36.37      9.61 o 
  -6   0  10       30.92       36.68      9.81 o 
  -5   0  10      134.08      121.73     14.71 o 
  -4   0  10      106.41       97.71     12.94 o 
  -3   0  10     1862.92     1977.75     51.06 o 
  -2   0  10     6694.50     7472.48     95.60 o 
  -1   0  10      117.67      108.99     12.52 o 
   0   0  10       77.78       66.94     16.16 o 
   1   0  10     2644.72     2930.79     83.39 o 
   2   0  10      517.04      558.49     39.21 o 
   3   0  10     2087.09     2241.80    137.53 o 
   4   0  10     1911.23     1920.83     80.36 o 
   5   0  10      219.72      181.22     32.12 o 
   6   0  10     3682.44     3907.18    127.74 o 
   7   0  10     1351.04     1468.12     82.66 o 
   8   0  10       90.95       99.06     27.25 o 
   9   0  10        5.14       24.86     17.30 o 
  10   0  10        3.43       -3.04     17.07 o 
 -12   1  10        0.03      -13.49     18.58 o 
 -11   1  10        1.56       -0.10     14.99 o 
 -10   1  10        1.76       -7.84     16.19 o 
  -9   1  10       17.18        9.58     14.61 o 
  -8   1  10        0.59        2.78      6.92 o 
  -7   1  10       85.30       87.66      9.44 o 
  -6   1  10      422.86      382.11     17.13 o 
  -5   1  10        8.32       10.76      4.54 o 
  -4   1  10     1172.40     1131.58     27.40 o 
  -3   1  10     1674.44     1653.68     33.49 o 
  -2   1  10     5703.51     6249.62     62.03 o 
  -1   1  10        0.01        6.80      3.70 o 
   0   1  10        0.07        4.13      3.43 o 
   1   1  10      347.14      389.06     22.48 o 
   2   1  10     1695.28     1819.80     49.69 o 
   3   1  10       31.17       35.25     14.07 o 
   4   1  10      300.09      309.17     27.25 o 
   5   1  10       23.22       27.83     11.05 o 
   6   1  10        5.11        6.65     10.50 o 
   7   1  10        0.86        6.57      9.49 o 
   8   1  10        2.62       -4.02      9.48 o 
   9   1  10       47.99       38.17     19.42 o 
  10   1  10       22.31       37.31     14.14 o 
 -11   2  10        3.13        8.01     22.40 o 
 -10   2  10       46.19       64.88     25.84 o 
  -9   2  10       13.37        5.03      8.87 o 
  -8   2  10       72.01       71.62     15.39 o 
  -7   2  10       50.51       28.68     10.52 o 
  -6   2  10       22.18       23.95      6.58 o 
  -5   2  10      269.38      271.74     12.79 o 
  -4   2  10        0.93       -0.96      3.37 o 
  -3   2  10      471.45      525.71     18.35 o 
  -2   2  10        0.02        0.60      3.76 o 
  -1   2  10      654.19      654.29     20.27 o 
   0   2  10     5392.11     6046.79     88.60 o 
   1   2  10      847.53      936.37     40.19 o 
   2   2  10      173.09      171.93     19.09 o 
   3   2  10       63.00       32.71     11.36 o 
   4   2  10      374.91      371.93     37.15 o 
   5   2  10        3.74       -5.82      8.62 o 
   6   2  10      400.81      415.97     42.74 o 
   7   2  10        8.37       -0.28     15.48 o 
   8   2  10       36.73       37.11     17.24 o 
   9   2  10        0.01        1.33     12.91 o 
  10   2  10        1.14       19.11     16.80 o 
 -11   3  10       27.46       27.84     19.50 o 
 -10   3  10      216.90      250.63     26.34 o 
  -9   3  10      227.31      212.75     22.31 o 
  -8   3  10       72.74       96.12     18.27 o 
  -7   3  10       34.55       30.27     10.98 o 
  -6   3  10      803.52      750.49     37.71 o 
  -5   3  10      717.15      699.20     34.34 o 
  -4   3  10     4427.09     4615.75     59.89 o 
  -3   3  10      345.43      372.70     18.32 o 
  -2   3  10      219.66      227.72     12.81 o 
  -1   3  10      221.53      207.80     14.14 o 
   0   3  10       25.54       19.13      5.61 o 
   1   3  10        8.50        7.41      6.56 o 
   2   3  10        0.43        8.80      7.32 o 
   3   3  10      382.04      377.32     28.89 o 
   4   3  10      106.50      139.54     19.75 o 
   5   3  10      541.07      510.34     45.40 o 
   6   3  10        0.13       -9.26      9.26 o 
   7   3  10       64.38       71.78     23.28 o 
   8   3  10       10.61       20.29     14.86 o 
   9   3  10       34.38       45.40     19.22 o 
  10   3  10        1.20       21.07     14.77 o 
 -11   4  10        0.00      -13.51     13.51 o 
 -10   4  10        6.42       10.75     10.08 o 
  -9   4  10        3.05       -1.14      9.13 o 
  -8   4  10       13.27       16.37     10.38 o 
  -7   4  10      177.32      183.16     25.58 o 
  -6   4  10      364.63      361.59     32.20 o 
  -5   4  10      578.66      600.89     39.62 o 
  -4   4  10     1307.99     1257.20     33.09 o 
  -3   4  10      771.07      807.73     25.50 o 
  -2   4  10       44.45       26.62      8.87 o 
  -1   4  10       19.45       24.40      9.30 o 
   0   4  10      120.91      113.92     10.16 o 
   1   4  10     2331.94     2451.88     69.85 o 
   2   4  10      644.08      665.11     37.72 o 
   3   4  10       20.40       23.71     10.30 o 
   4   4  10      203.16      197.88     23.47 o 
   5   4  10       34.81       38.19     16.65 o 
   6   4  10        1.95       13.42     12.57 o 
   7   4  10       96.44       98.59     26.91 o 
   8   4  10       38.66       33.25     14.46 o 
   9   4  10       18.72       27.85     15.59 o 
 -11   5  10        3.84      -11.44     11.44 o 
 -10   5  10        0.00      -13.23     18.41 o 
  -9   5  10        0.13        2.49     11.16 o 
  -8   5  10        0.46        2.86     11.05 o 
  -7   5  10      141.11      166.58     26.77 o 
  -6   5  10       36.83       29.57     12.72 o 
  -5   5  10       31.63       19.61     12.03 o 
  -4   5  10        3.89        3.45      9.03 o 
  -3   5  10       63.22       63.02      8.49 o 
  -2   5  10        1.45        5.81      6.89 o 
  -1   5  10      599.16      597.94     34.71 o 
   0   5  10       47.72       36.12     11.42 o 
   1   5  10      691.83      655.66     38.16 o 
   2   5  10       47.92       40.39     13.66 o 
   3   5  10       90.61       90.26     18.59 o 
   4   5  10       16.92       22.72     10.68 o 
   5   5  10       35.71       36.29     14.29 o 
   6   5  10       71.03       63.75     18.00 o 
   7   5  10       21.07        7.84     12.04 o 
   8   5  10        2.47       -4.93     12.33 o 
   9   5  10        5.60       -4.32     15.06 o 
 -10   6  10        6.84       16.05     13.39 o 
  -9   6  10        3.16      -10.89     11.45 o 
  -8   6  10       19.18        9.72     11.94 o 
  -7   6  10        8.59        6.03     10.20 o 
  -6   6  10       32.71       22.32     13.03 o 
  -5   6  10        0.28        0.78     10.11 o 
  -4   6  10       39.17       51.85     17.35 o 
  -3   6  10      211.57      195.73     17.61 o 
  -2   6  10      955.95      917.32     35.47 o 
  -1   6  10      824.99      893.32     37.04 o 
   0   6  10       14.08       12.62      7.00 o 
   1   6  10       30.69       20.18      8.69 o 
   2   6  10       76.86       56.27     13.15 o 
   3   6  10      326.24      313.60     25.81 o 
   4   6  10      194.45      152.38     21.19 o 
   5   6  10      277.42      271.96     25.50 o 
   6   6  10      149.66      154.74     28.11 o 
   7   6  10       86.83       79.44     26.20 o 
   8   6  10        0.44        9.71     15.10 o 
   9   6  10        4.61      -13.63     16.49 o 
  -9   7  10       29.03        5.06     13.74 o 
  -8   7  10        4.13       15.45     12.51 o 
  -7   7  10        1.52       -3.15      9.92 o 
  -6   7  10       50.56       35.85     15.69 o 
  -5   7  10       12.58       32.03     14.55 o 
  -4   7  10       74.56       71.84     24.17 o 
  -3   7  10       14.75       26.79     16.05 o 
  -2   7  10      133.91      134.57     15.16 o 
  -1   7  10       32.76       25.64      9.03 o 
   0   7  10        7.20       10.17      7.66 o 
   1   7  10      283.56      287.19     24.73 o 
   2   7  10      219.30      211.74     22.43 o 
   3   7  10        0.01       -7.82      7.82 o 
   4   7  10       20.14       25.26     11.32 o 
   5   7  10       23.29       13.71     13.27 o 
   6   7  10       59.55       47.75     22.07 o 
   7   7  10        2.90      -10.03     12.52 o 
   8   7  10        0.42        0.96     14.44 o 
  -9   8  10        2.09        3.87     13.19 o 
  -8   8  10        2.65        6.96     12.05 o 
  -7   8  10        1.02       -9.31     12.56 o 
  -6   8  10        0.09        1.81     13.74 o 
  -5   8  10       17.54       37.60     16.75 o 
  -4   8  10      180.02      196.91     36.76 o 
  -3   8  10      574.52      631.48     58.82 o 
  -2   8  10      116.36      128.12     31.42 o 
  -1   8  10      141.43      142.66     17.58 o 
   0   8  10       11.67        4.62      8.08 o 
   1   8  10        5.36       12.66      8.72 o 
   2   8  10       51.32       45.74     13.49 o 
   3   8  10      179.29      203.11     24.57 o 
   4   8  10       39.67       44.64     12.87 o 
   5   8  10       17.63       25.36     13.71 o 
   6   8  10        9.21       12.05     20.26 o 
   7   8  10        2.50       -6.37     15.33 o 
  -8   9  10        0.76       20.11     16.63 o 
  -7   9  10        1.56        1.31     13.46 o 
  -6   9  10       17.59       39.38     18.75 o 
  -5   9  10        5.91       25.70     17.19 o 
  -4   9  10        0.17        2.45     14.19 o 
  -3   9  10       79.37       66.30     25.01 o 
  -2   9  10       24.14       15.00     17.79 o 
  -1   9  10      515.76      476.36     39.01 o 
   0   9  10       54.28       72.60     16.75 o 
   1   9  10        5.26       -8.00      8.58 o 
   2   9  10      152.74      189.48     24.41 o 
   3   9  10       43.03       38.32     12.53 o 
   4   9  10        0.57        0.30      9.31 o 
   5   9  10        3.17       12.01     14.49 o 
   6   9  10        7.93      -15.15     15.15 o 
  -6  10  10        8.18        0.97     13.06 o 
  -5  10  10       13.65       -3.47     15.04 o 
  -4  10  10       16.54       25.91     17.42 o 
  -3  10  10       22.91       39.42     19.49 o 
  -2  10  10       10.77        5.27     15.14 o 
  -1  10  10      248.37      243.00     40.99 o 
   0  10  10      197.15      267.89     30.21 o 
   1  10  10        0.72        3.01      9.60 o 
   2  10  10      310.92      347.66     31.01 o 
   3  10  10        2.29        0.48      9.72 o 
   4  10  10        2.68       24.05     16.54 o 
   5  10  10        0.26       -0.39     22.89 o 
  -5  11  10        0.97        8.89     26.68 o 
  -4  11  10        9.92      -22.40     28.33 o 
  -3  11  10        3.34       23.70     17.16 o 
  -2  11  10       25.40       43.59     19.92 o 
  -1  11  10       11.83        4.60     16.65 o 
   0  11  10        5.89        6.05     16.64 o 
   1  11  10       52.76       48.27     18.00 o 
   2  11  10        9.55        0.30     13.98 o 
   3  11  10        0.06        2.47     16.19 o 
 -11   1  11       10.76       12.37     17.91 o 
 -10   1  11        1.27       -7.07     13.38 o 
  -9   1  11      189.47      206.20     37.55 o 
  -8   1  11      125.28      115.56     18.40 o 
  -7   1  11      284.55      258.33     22.35 o 
  -6   1  11      195.44      199.56     13.11 o 
  -5   1  11       17.47       14.84      4.87 o 
  -4   1  11     4483.10     4666.65     57.75 o 
  -3   1  11       29.99       31.06      6.38 o 
  -2   1  11     1874.41     1914.71     36.40 o 
  -1   1  11     1776.45     1869.84     42.19 o 
   0   1  11      399.99      392.08     19.78 o 
   1   1  11        3.26       -3.36      4.68 o 
   2   1  11      857.04      880.78     36.30 o 
   3   1  11      539.42      548.77     35.72 o 
   4   1  11      680.79      698.65     50.49 o 
   5   1  11      281.07      308.81     29.43 o 
   6   1  11      166.01      174.94     24.98 o 
   7   1  11       31.14       29.87     16.30 o 
   8   1  11       31.07       43.30     15.84 o 
   9   1  11        7.11        3.87     10.97 o 
  10   1  11        8.74       25.43     13.56 o 
 -11   2  11        1.79        6.15     18.28 o 
 -10   2  11        6.56        0.00     15.37 o 
  -9   2  11        2.08       -0.96      8.23 o 
  -8   2  11       35.82       36.50     11.82 o 
  -7   2  11       15.01        6.35      7.92 o 
  -6   2  11       41.87       32.77     10.31 o 
  -5   2  11      267.11      242.35     13.28 o 
  -4   2  11      771.30      685.42     21.70 o 
  -3   2  11        9.86        9.02      4.32 o 
  -2   2  11      147.66      141.92     10.61 o 
  -1   2  11      383.98      368.51     17.49 o 
   0   2  11     2885.46     3076.97     46.76 o 
   1   2  11      618.20      595.93     33.52 o 
   2   2  11      381.16      430.82     30.09 o 
   3   2  11      400.86      403.20     30.28 o 
   4   2  11      590.99      580.79     60.94 o 
   5   2  11        5.60       -3.43     10.59 o 
   6   2  11       93.01       88.72     23.75 o 
   7   2  11      182.09      188.96     35.91 o 
   8   2  11        3.70       11.45     13.04 o 
   9   2  11       12.01       37.22     23.72 o 
  10   2  11       15.62       60.28     35.91 o 
 -11   3  11        0.00        4.64     18.52 o 
 -10   3  11       47.43       68.93     19.04 o 
  -9   3  11        1.32       -8.37      8.37 o 
  -8   3  11       16.74       11.85      8.63 o 
  -7   3  11      167.11      156.88     20.57 o 
  -6   3  11        2.80        0.85      6.50 o 
  -5   3  11      112.13      135.35     17.89 o 
  -4   3  11      335.61      334.50     17.43 o 
  -3   3  11      197.73      172.20     13.11 o 
  -2   3  11       15.57       21.47      5.49 o 
  -1   3  11      454.68      492.55     20.02 o 
   0   3  11       32.43       33.35      6.67 o 
   1   3  11      175.11      205.35     23.03 o 
   2   3  11       26.87       35.70     11.46 o 
   3   3  11       20.65       15.55      9.43 o 
   4   3  11       51.18       51.06     14.34 o 
   5   3  11       17.26       27.50     15.49 o 
   6   3  11        6.44        9.03     12.15 o 
   7   3  11      147.69      153.98     32.83 o 
   8   3  11       13.04       14.57     20.09 o 
   9   3  11        9.85       33.28     15.95 o 
  10   3  11       16.22       15.02     15.14 o 
 -11   4  11       42.10       28.49     21.44 o 
 -10   4  11       61.32       78.29     16.02 o 
  -9   4  11       10.32       14.22      9.96 o 
  -8   4  11        3.46       -2.51      8.12 o 
  -7   4  11        0.00        0.32      9.32 o 
  -6   4  11       24.35       21.56     12.41 o 
  -5   4  11       48.80       37.52     13.40 o 
  -4   4  11      191.24      187.99     14.38 o 
  -3   4  11      110.88       87.24     10.28 o 
  -2   4  11      231.76      220.94     18.81 o 
  -1   4  11      467.93      469.49     23.73 o 
   0   4  11       85.68       84.95      8.64 o 
   1   4  11      380.89      395.58     29.63 o 
   2   4  11      404.56      334.59     28.27 o 
   3   4  11      130.02      124.51     20.35 o 
   4   4  11       75.27       66.89     16.81 o 
   5   4  11       15.11       14.66     13.69 o 
   6   4  11       38.11       20.45     15.56 o 
   7   4  11       14.37       28.78     15.27 o 
   8   4  11       10.59        9.27     11.13 o 
   9   4  11        3.39       14.09     18.61 o 
 -10   5  11        6.18       10.68     11.55 o 
  -9   5  11       20.36        2.58     11.35 o 
  -8   5  11        7.63       -4.81      9.14 o 
  -7   5  11        4.71        3.56     10.76 o 
  -6   5  11       19.43       12.56     12.32 o 
  -5   5  11      954.81      969.74     62.91 o 
  -4   5  11        0.77        1.04      8.29 o 
  -3   5  11       28.50       33.39      8.38 o 
  -2   5  11       74.52       53.94     13.27 o 
  -1   5  11       38.47       28.82     10.66 o 
   0   5  11      127.17      110.41     10.68 o 
   1   5  11       13.46       23.76     10.43 o 
   2   5  11      400.22      371.82     35.77 o 
   3   5  11      242.94      248.05     26.00 o 
   4   5  11      152.54      171.67     31.92 o 
   5   5  11        9.55       -0.68      9.18 o 
   6   5  11       43.38       33.83     17.82 o 
   7   5  11        0.01      -12.02     12.02 o 
   8   5  11       16.09       10.77     13.74 o 
   9   5  11        0.01       -5.89     13.36 o 
 -10   6  11        0.35       -6.47     13.16 o 
  -9   6  11        9.53        3.67     11.04 o 
  -8   6  11        9.69        9.79     12.91 o 
  -7   6  11        1.29        6.01     10.46 o 
  -6   6  11        7.96       14.13     11.19 o 
  -5   6  11      220.69      252.92     30.41 o 
  -4   6  11      368.70      337.62     33.50 o 
  -3   6  11      695.77      665.66     35.17 o 
  -2   6  11        2.25        3.27      5.85 o 
  -1   6  11       27.46       34.84      9.87 o 
   0   6  11      462.01      432.61     27.81 o 
   1   6  11     1021.22     1056.06     52.27 o 
   2   6  11       73.96       60.12     16.40 o 
   3   6  11      228.89      186.94     22.65 o 
   4   6  11      107.51       95.39     18.84 o 
   5   6  11        4.91       -4.29      7.94 o 
   6   6  11        0.00       -0.10      9.38 o 
   7   6  11       13.84       15.65     16.97 o 
   8   6  11       14.33        6.60     18.28 o 
  -9   7  11        0.36      -11.60     11.60 o 
  -8   7  11        4.00       14.32     13.82 o 
  -7   7  11        3.38        3.97     11.60 o 
  -6   7  11       27.95       20.11     14.62 o 
  -5   7  11       23.71       24.65     14.91 o 
  -4   7  11      188.58      175.11     37.36 o 
  -3   7  11     1906.72     1971.97     98.87 o 
  -2   7  11      588.20      608.66     31.61 o 
  -1   7  11      122.03      117.95     16.84 o 
   0   7  11      778.20      830.87     40.27 o 
   1   7  11      164.84      141.97     20.91 o 
   2   7  11      307.87      289.19     26.15 o 
   3   7  11       74.78       71.82     16.85 o 
   4   7  11       26.01       33.98     15.91 o 
   5   7  11       97.51      108.09     18.97 o 
   6   7  11       19.43       22.66     14.15 o 
   7   7  11       14.52       -6.50     14.56 o 
   8   7  11       18.26        8.85     18.15 o 
  -8   8  11       11.85       32.85     14.48 o 
  -7   8  11       12.89       15.51     13.31 o 
  -6   8  11        9.66        2.69     12.94 o 
  -5   8  11       18.06       39.93     17.68 o 
  -4   8  11      235.87      243.69     38.08 o 
  -3   8  11      160.98      175.07     38.94 o 
  -2   8  11      411.21      428.93     48.53 o 
  -1   8  11      448.19      456.14     30.27 o 
   0   8  11       10.33       14.41      9.35 o 
   1   8  11      124.63      135.72     21.08 o 
   2   8  11        2.89       17.17     11.41 o 
   3   8  11       50.81       38.85     13.53 o 
   4   8  11        0.00       -0.30      9.49 o 
   5   8  11       12.44        1.32     10.51 o 
   6   8  11       47.72        7.38     35.25 o 
   7   8  11        2.77       20.97     16.46 o 
  -7   9  11        0.85       -6.19     15.35 o 
  -6   9  11        5.45       14.60     15.66 o 
  -5   9  11      151.54      162.91     39.83 o 
  -4   9  11       92.90       78.90     26.09 o 
  -3   9  11        2.40        7.89     13.63 o 
  -2   9  11       82.68       67.59     26.83 o 
  -1   9  11        0.49       -3.72     13.85 o 
   0   9  11      765.06      836.11     44.19 o 
   1   9  11       33.71       44.42     13.40 o 
   2   9  11        0.45       -2.77      8.51 o 
   3   9  11       48.00       30.24     13.16 o 
   4   9  11       11.79       -3.88      9.93 o 
   5   9  11        9.99       16.64     26.19 o 
   6   9  11        4.89       -0.16     14.68 o 
  -6  10  11        2.55      -13.53     24.21 o 
  -5  10  11        9.18       14.61     15.18 o 
  -4  10  11        0.78       14.18     16.49 o 
  -3  10  11        0.93       12.99     14.50 o 
  -2  10  11       10.84        9.77     16.36 o 
  -1  10  11       93.77      114.65     33.63 o 
   0  10  11        4.59       23.71     14.64 o 
   1  10  11       28.79       41.43     14.05 o 
   2  10  11      124.52      165.43     24.44 o 
   3  10  11        3.32        7.85      9.89 o 
   4  10  11        0.45       -8.57     29.81 o 
  -4  11  11        0.12        5.80     16.92 o 
  -3  11  11        4.94        7.68     17.58 o 
  -2  11  11       16.44        8.16     34.59 o 
  -1  11  11        0.14       16.22     20.59 o 
   0  11  11       63.77       48.48     21.88 o 
   1  11  11      129.58      160.77     30.36 o 
   2  11  11       58.62       75.98     17.78 o 
 -11   0  12        0.00       16.47     25.70 o 
 -10   0  12        0.08       31.95     26.68 o 
  -9   0  12       83.85       93.56     41.18 o 
  -8   0  12      156.00       84.33     40.19 o 
  -7   0  12      152.05      128.39     16.16 o 
  -6   0  12        1.09       -3.19      5.62 o 
  -5   0  12      136.38      124.37     16.17 o 
  -4   0  12       25.42       26.64      9.31 o 
  -3   0  12      278.67      261.34     20.82 o 
  -2   0  12     5223.29     6111.85    136.05 o 
  -1   0  12      189.42      178.97     17.43 o 
   0   0  12      227.53      169.26     22.33 o 
   1   0  12      247.40      217.77     26.20 o 
   2   0  12      304.00      400.58     36.69 o 
   3   0  12       40.22       34.95     16.18 o 
   4   0  12      179.52      217.76     31.25 o 
   5   0  12      496.44      564.78     50.08 o 
   6   0  12       39.29       56.93     22.04 o 
   7   0  12       63.93       37.99     18.52 o 
   8   0  12        0.07      -12.42     12.42 o 
   9   0  12      190.52      248.83     42.79 o 
  10   0  12       52.01       76.34     32.61 o 
 -11   1  12        5.47        7.96     17.92 o 
 -10   1  12       32.64       24.72     34.42 o 
  -9   1  12      123.65      154.19     36.27 o 
  -8   1  12      271.97      310.72     24.48 o 
  -7   1  12      125.34      130.97     16.87 o 
  -6   1  12      124.15      123.48     11.22 o 
  -5   1  12        0.00       -0.78      3.96 o 
  -4   1  12     1219.26     1181.79     30.28 o 
  -3   1  12       81.29       97.30     10.64 o 
  -2   1  12      589.12      549.38     20.38 o 
  -1   1  12      331.99      351.68     16.35 o 
   0   1  12        0.16        3.92      5.98 o 
   1   1  12      298.77      343.63     22.89 o 
   2   1  12      166.53      162.37     17.33 o 
   3   1  12       30.02       18.96      9.92 o 
   4   1  12     1021.24      988.55     51.31 o 
   5   1  12      579.31      512.43     34.43 o 
   6   1  12      429.32      449.15     33.51 o 
   7   1  12        8.74       10.82     10.35 o 
   8   1  12       67.65       77.17     19.19 o 
   9   1  12      243.38      288.71     30.54 o 
  10   1  12       13.41       10.49     15.71 o 
 -11   2  12       91.41       69.91     27.18 o 
 -10   2  12      126.44      124.56     36.10 o 
  -9   2  12      192.53      239.82     23.14 o 
  -8   2  12       28.98       39.06     11.86 o 
  -7   2  12      107.50       97.98     17.07 o 
  -6   2  12       26.18       19.11      9.13 o 
  -5   2  12     1076.46     1081.17     28.54 o 
  -4   2  12        7.64       11.97      4.81 o 
  -3   2  12       97.11       94.06      9.29 o 
  -2   2  12       19.56        8.87      4.53 o 
  -1   2  12       19.22       33.93      7.24 o 
   0   2  12      375.72      309.19     16.18 o 
   1   2  12      101.16       72.15     13.51 o 
   2   2  12      247.25      234.91     23.42 o 
   3   2  12        9.82        8.95      8.11 o 
   4   2  12      111.70      113.28     27.21 o 
   5   2  12      202.36      195.53     31.14 o 
   6   2  12       13.07        4.28     12.17 o 
   7   2  12       30.26       38.44     18.74 o 
   8   2  12       12.69       35.81     17.96 o 
   9   2  12        1.25        2.31     25.37 o 
 -11   3  12        4.92        5.81     17.30 o 
 -10   3  12       33.97       31.07     16.57 o 
  -9   3  12        0.59       -8.20      8.20 o 
  -8   3  12        2.68       -9.79      9.79 o 
  -7   3  12      144.93      142.22     21.95 o 
  -6   3  12       50.75       54.19     13.58 o 
  -5   3  12       68.34       79.62     15.42 o 
  -4   3  12      717.57      754.99     27.35 o 
  -3   3  12        6.00        3.69      4.15 o 
  -2   3  12        5.15        8.52      4.36 o 
  -1   3  12      122.46      131.41     11.28 o 
   0   3  12      635.34      629.89     23.74 o 
   1   3  12      199.51      222.70     22.34 o 
   2   3  12      217.12      216.37     22.53 o 
   3   3  12      113.84       89.88     19.24 o 
   4   3  12       33.28       13.80     10.23 o 
   5   3  12        3.28       -7.79     10.11 o 
   6   3  12      131.10      126.89     60.94 o 
   7   3  12       88.78      101.51     28.48 o 
   8   3  12        0.56        8.22     13.95 o 
   9   3  12        7.38        6.04     14.80 o 
 -11   4  12       36.07        4.50     17.32 o 
 -10   4  12       20.89       17.10     10.63 o 
  -9   4  12       13.54       16.35     11.19 o 
  -8   4  12        0.61       10.24      9.43 o 
  -7   4  12      561.13      572.28     36.40 o 
  -6   4  12        0.26       11.74      9.06 o 
  -5   4  12       37.20       24.02     10.08 o 
  -4   4  12      117.42      102.15     11.66 o 
  -3   4  12       24.16       26.36      7.32 o 
  -2   4  12      331.20      333.14     18.23 o 
  -1   4  12      202.80      195.18     14.78 o 
   0   4  12      195.13      190.11     21.61 o 
   1   4  12      994.98     1034.02     48.57 o 
   2   4  12      318.09      318.24     28.45 o 
   3   4  12       45.06       37.94     13.90 o 
   4   4  12       19.64       11.12      9.86 o 
   5   4  12        5.68        0.10     11.62 o 
   6   4  12        2.04       10.84     14.56 o 
   7   4  12       10.27        2.97     13.74 o 
   8   4  12        1.00       21.66     17.35 o 
   9   4  12        2.77      -10.68     12.45 o 
 -10   5  12        0.04      -12.10     12.10 o 
  -9   5  12       10.28       14.94     10.61 o 
  -8   5  12       58.36       33.73     15.27 o 
  -7   5  12        1.27        0.77      9.96 o 
  -6   5  12      428.80      410.54     37.26 o 
  -5   5  12     2704.75     2715.00     89.99 o 
  -4   5  12      651.46      619.39     44.24 o 
  -3   5  12      125.26      108.69     13.29 o 
  -2   5  12     1412.44     1479.71     55.47 o 
  -1   5  12      217.10      198.20     15.83 o 
   0   5  12       13.69       13.97      8.83 o 
   1   5  12        4.30       -1.19      7.47 o 
   2   5  12        8.27       -0.79      6.84 o 
   3   5  12        0.18       -0.19      7.45 o 
   4   5  12       43.46       26.33     13.81 o 
   5   5  12       38.53       22.08     12.47 o 
   6   5  12       44.06       19.16     17.35 o 
   7   5  12      171.75      193.94     28.07 o 
   8   5  12       48.17       53.66     21.73 o 
   9   5  12        0.49        4.00     14.27 o 
 -10   6  12        8.63       11.98     12.36 o 
  -9   6  12        0.89       10.66     12.24 o 
  -8   6  12        6.48        7.79     11.72 o 
  -7   6  12       29.23       23.29     14.25 o 
  -6   6  12       70.21       61.15     18.56 o 
  -5   6  12      174.55      164.30     27.08 o 
  -4   6  12      555.15      527.35     41.86 o 
  -3   6  12     1052.42     1012.49     68.81 o 
  -2   6  12      420.48      413.25     25.70 o 
  -1   6  12      139.86      157.81     22.66 o 
   0   6  12      248.34      245.08     26.14 o 
   1   6  12       40.98       26.06     12.45 o 
   2   6  12      225.35      206.67     25.98 o 
   3   6  12       10.69        9.29     10.58 o 
   4   6  12        0.34       -0.32      8.30 o 
   5   6  12        2.73       -3.28      7.99 o 
   6   6  12       56.39       63.80     19.24 o 
   7   6  12        5.29       11.35     13.06 o 
   8   6  12       41.52       13.18     16.76 o 
  -9   7  12        0.39       -1.55     12.99 o 
  -8   7  12        0.11       -6.77     13.71 o 
  -7   7  12        1.30       11.82     11.75 o 
  -6   7  12        4.76       -4.65     11.52 o 
  -5   7  12        9.21       -9.87      9.87 o 
  -4   7  12       36.75       40.33     20.48 o 
  -3   7  12       10.39       13.34     15.85 o 
  -2   7  12      885.24      957.68     40.78 o 
  -1   7  12      331.40      336.29     25.71 o 
   0   7  12       51.66       56.70     13.69 o 
   1   7  12       25.18       21.10     10.28 o 
   2   7  12      188.42      228.11     23.34 o 
   3   7  12      184.43      161.69     24.10 o 
   4   7  12        6.91        0.95      9.26 o 
   5   7  12       45.94       47.73     13.76 o 
   6   7  12        0.80        0.68     10.14 o 
   7   7  12        1.40        4.03     15.60 o 
  -8   8  12       12.25        8.91     14.44 o 
  -7   8  12        2.13        1.05     13.43 o 
  -6   8  12        1.98        0.03     13.02 o 
  -5   8  12        1.37       -9.72     12.58 o 
  -4   8  12       33.08       35.79     20.07 o 
  -3   8  12      185.97      206.26     38.46 o 
  -2   8  12      156.95      204.15     37.95 o 
  -1   8  12       82.11       75.63     16.35 o 
   0   8  12      941.02      983.36     46.95 o 
   1   8  12       59.50       50.08     16.31 o 
   2   8  12       17.57       16.95     10.07 o 
   3   8  12        1.64        1.59      8.55 o 
   4   8  12        2.95        6.64     10.40 o 
   5   8  12       18.59       18.05     11.93 o 
   6   8  12        0.01       20.81     16.39 o 
   7   8  12        3.11       17.22     19.27 o 
  -7   9  12        1.50      -13.29     15.02 o 
  -6   9  12        5.38       11.25     15.19 o 
  -5   9  12        8.48       46.50     32.12 o 
  -4   9  12       11.70       21.30     15.35 o 
  -3   9  12       88.99       89.83     25.71 o 
  -2   9  12       71.86       85.12     28.11 o 
  -1   9  12      152.27      194.49     37.00 o 
   0   9  12       58.51       56.17     14.97 o 
   1   9  12      212.17      214.11     24.65 o 
   2   9  12       15.42       10.60      9.80 o 
   3   9  12        0.13       -8.84      8.84 o 
   4   9  12        1.10       -7.19     11.87 o 
   5   9  12        2.70        9.12     16.62 o 
  -6  10  12       41.14       23.57     19.87 o 
  -5  10  12       10.75       25.78     16.75 o 
  -4  10  12       13.40       29.95     18.63 o 
  -3  10  12        2.48        4.69     15.23 o 
  -2  10  12        0.61       -0.29     16.70 o 
  -1  10  12       38.93       31.02     19.18 o 
   0  10  12       80.14       69.35     44.47 o 
   1  10  12        5.26        7.05     11.75 o 
   2  10  12       45.25       43.67     13.84 o 
   3  10  12        0.63        1.43     10.48 o 
   4  10  12        2.75      -11.55     21.58 o 
  -4  11  12        0.04       -7.88     41.01 o 
  -3  11  12        1.82      -15.18     15.18 o 
  -2  11  12        5.54       -5.67     17.35 o 
  -1  11  12       31.35       56.59     27.67 o 
   0  11  12       13.20       20.55     31.46 o 
   1  11  12       17.59       13.99     17.63 o 
   2  11  12        0.41       -3.66     11.53 o 
 -11   1  13        0.14        6.00     15.83 o 
 -10   1  13       94.73      101.56     30.24 o 
  -9   1  13      599.35      669.24     62.47 o 
  -8   1  13       37.46       55.94     12.54 o 
  -7   1  13        0.45        4.55      7.30 o 
  -6   1  13       19.60       22.23      6.49 o 
  -5   1  13       61.72       69.98      9.89 o 
  -4   1  13        4.51        3.07      4.04 o 
  -3   1  13      769.91      865.32     26.65 o 
  -2   1  13        7.90        9.36      4.84 o 
  -1   1  13       19.46       18.91      5.88 o 
   0   1  13      126.14       90.66     13.54 o 
   1   1  13      224.23      241.09     19.94 o 
   2   1  13      674.46      734.77     35.68 o 
   3   1  13      179.33      141.01     24.11 o 
   4   1  13      290.08      256.97     29.28 o 
   5   1  13      723.69      677.73     45.82 o 
   6   1  13       55.59       48.51     17.57 o 
   7   1  13      228.85      222.98     30.58 o 
   8   1  13       18.54       24.52     15.15 o 
   9   1  13       58.12       93.95     24.27 o 
 -11   2  13        8.28       26.36     30.47 o 
 -10   2  13       59.26       56.84     24.34 o 
  -9   2  13      163.82      155.45     25.81 o 
  -8   2  13       17.91        9.13      9.08 o 
  -7   2  13      452.30      452.82     30.74 o 
  -6   2  13      701.44      728.09     36.91 o 
  -5   2  13        0.02       -0.82      4.58 o 
  -4   2  13     1543.48     1642.94     36.79 o 
  -3   2  13        1.09        3.01      3.77 o 
  -2   2  13        0.01       -1.25      3.60 o 
  -1   2  13      541.06      556.52     25.16 o 
   0   2  13       32.95       25.65      8.44 o 
   1   2  13        2.69        1.84      5.69 o 
   2   2  13       14.17        4.90      6.82 o 
   3   2  13      128.83      132.07     28.60 o 
   4   2  13        7.18       -5.04      9.00 o 
   5   2  13       44.64       61.78     21.95 o 
   6   2  13        5.84       21.97     14.63 o 
   7   2  13      200.30      213.51     34.52 o 
   8   2  13        6.65       45.13     24.71 o 
   9   2  13       16.47       10.21     16.12 o 
 -11   3  13        3.47       14.73     18.33 o 
 -10   3  13        4.94        9.80     12.50 o 
  -9   3  13        8.78        5.91      9.94 o 
  -8   3  13       17.27       37.24     12.24 o 
  -7   3  13     1142.49     1125.76     49.92 o 
  -6   3  13     2914.86     2898.39     76.38 o 
  -5   3  13       64.03       61.24     14.23 o 
  -4   3  13       28.55       33.02      8.35 o 
  -3   3  13      210.33      188.44     14.66 o 
  -2   3  13       19.62       28.58      7.67 o 
  -1   3  13      155.99      170.24     12.95 o 
   0   3  13       14.74       12.95      4.53 o 
   1   3  13      101.48       76.00     16.94 o 
   2   3  13      302.10      317.54     28.38 o 
   3   3  13        5.87        0.94      7.78 o 
   4   3  13       44.43       47.71     16.08 o 
   5   3  13      333.21      256.02     35.96 o 
   6   3  13      303.89      321.19     41.46 o 
   7   3  13      120.19      118.93     32.12 o 
   8   3  13       13.17       22.31     15.81 o 
   9   3  13        1.11       17.45     14.37 o 
 -11   4  13        2.15       14.08     16.41 o 
 -10   4  13       15.40       37.12     12.66 o 
  -9   4  13       19.53        1.59      9.20 o 
  -8   4  13        2.76       -0.20      8.40 o 
  -7   4  13      326.93      310.59     27.49 o 
  -6   4  13      278.23      257.07     25.52 o 
  -5   4  13      118.98       89.84     17.94 o 
  -4   4  13      347.49      322.37     19.28 o 
  -3   4  13       11.35       13.35      6.44 o 
  -2   4  13      352.81      369.71     19.53 o 
  -1   4  13       13.64       16.03      7.42 o 
   0   4  13       20.20       14.05      8.82 o 
   1   4  13        6.72        3.88      7.48 o 
   2   4  13        0.00        5.38      8.36 o 
   3   4  13       10.52       -3.16      7.45 o 
   4   4  13        0.41       -2.45      8.62 o 
   5   4  13       15.19       19.99     15.89 o 
   6   4  13       12.99       31.03     15.83 o 
   7   4  13        6.64        7.17     14.72 o 
   8   4  13       12.51       12.92     16.99 o 
   9   4  13        6.31      -12.43     13.12 o 
 -10   5  13        2.23       12.58     11.27 o 
  -9   5  13       21.70       33.13     12.38 o 
  -8   5  13       56.31       50.15     14.96 o 
  -7   5  13        0.27        8.95      9.43 o 
  -6   5  13      448.46      456.91     33.49 o 
  -5   5  13      734.70      701.05     47.15 o 
  -4   5  13     1470.52     1553.38     72.17 o 
  -3   5  13      375.11      338.88     19.45 o 
  -2   5  13        3.66        8.31      7.23 o 
  -1   5  13      478.73      481.67     24.29 o 
   0   5  13      177.40      171.32     22.87 o 
   1   5  13      174.36      131.88     22.10 o 
   2   5  13      165.40      145.10     25.90 o 
   3   5  13       36.86       33.97     13.58 o 
   4   5  13      216.42      205.95     26.74 o 
   5   5  13       30.65       19.29     10.84 o 
   6   5  13        8.11       16.36     14.41 o 
   7   5  13        2.60       -3.15     13.75 o 
   8   5  13        0.04       -6.43     14.32 o 
 -10   6  13        2.04        4.68     17.16 o 
  -9   6  13        6.21       -4.94      9.50 o 
  -8   6  13        1.25      -10.92     11.58 o 
  -7   6  13       63.18       69.52     19.19 o 
  -6   6  13       28.99       21.58     13.97 o 
  -5   6  13      351.37      352.22     35.87 o 
  -4   6  13       74.39       84.96     28.22 o 
  -3   6  13      282.12      289.56     38.73 o 
  -2   6  13      243.20      246.02     25.31 o 
  -1   6  13      510.68      525.60     37.41 o 
   0   6  13     1371.75     1331.22     60.31 o 
   1   6  13      332.00      272.81     28.83 o 
   2   6  13       69.36       46.80     16.37 o 
   3   6  13        0.64       -8.16      8.63 o 
   4   6  13       91.91      102.76     23.33 o 
   5   6  13       13.40       13.63     10.32 o 
   6   6  13       24.86       27.56     14.16 o 
   7   6  13       30.18        9.52     12.65 o 
   8   6  13       64.21       41.59     22.57 o 
  -9   7  13       11.49       26.76     14.77 o 
  -8   7  13       15.59       11.33     13.62 o 
  -7   7  13        0.46        3.10     12.25 o 
  -6   7  13        1.87       -2.81      9.95 o 
  -5   7  13        1.63       11.40     22.07 o 
  -4   7  13      281.82      256.57     40.46 o 
  -3   7  13        0.06        5.00     13.65 o 
  -2   7  13      486.60      509.71     36.49 o 
  -1   7  13        2.18        4.05      7.56 o 
   0   7  13       20.92       15.86      8.37 o 
   1   7  13        3.37        7.07      7.80 o 
   2   7  13        0.08        4.05      8.27 o 
   3   7  13       34.40       37.20     12.50 o 
   4   7  13       12.32        1.93     10.00 o 
   5   7  13       11.18       14.46     10.41 o 
   6   7  13      199.27      254.45     27.26 o 
   7   7  13        0.22      -15.48     15.48 o 
  -8   8  13        9.53        3.11     13.10 o 
  -7   8  13        0.15        4.21     12.24 o 
  -6   8  13       39.89       50.74     28.50 o 
  -5   8  13       83.17       74.37     26.98 o 
  -4   8  13        1.15        4.61     15.61 o 
  -3   8  13       27.88       -5.61     11.77 o 
  -2   8  13      126.44      106.76     31.10 o 
  -1   8  13      149.35      149.53     20.71 o 
   0   8  13      110.01       82.11     17.56 o 
   1   8  13       94.26       97.80     19.70 o 
   2   8  13       49.91       30.81     12.88 o 
   3   8  13       21.15       31.28     12.09 o 
   4   8  13        4.15       -2.99      8.66 o 
   5   8  13        0.02        4.57     10.19 o 
   6   8  13       12.53        0.31     16.54 o 
  -7   9  13       25.97        8.66     15.02 o 
  -6   9  13       24.38       11.74     14.02 o 
  -5   9  13        0.46      -11.71     15.82 o 
  -4   9  13        2.61        6.16     14.23 o 
  -3   9  13        5.76      -12.66     12.66 o 
  -2   9  13       13.81       -9.86     13.53 o 
  -1   9  13       35.71       18.39     16.15 o 
   0   9  13        7.57       12.82      9.47 o 
   1   9  13       29.16       52.78     13.86 o 
   2   9  13        1.54       11.28      9.81 o 
   3   9  13        0.84        1.76     10.41 o 
   4   9  13        7.60        6.50     11.03 o 
   5   9  13        0.02        5.49     16.56 o 
  -6  10  13        3.18       13.51     21.41 o 
  -5  10  13        0.00      -13.12     13.12 o 
  -4  10  13       22.44       17.64     35.74 o 
  -3  10  13        3.56       -0.67     13.59 o 
  -2  10  13       52.43       48.86     23.83 o 
  -1  10  13      161.87      146.41     35.99 o 
   0  10  13       38.81       45.09     20.67 o 
   1  10  13       25.60       28.14     13.35 o 
   2  10  13        1.24       -7.73     10.12 o 
   3  10  13        1.32       -1.33     10.35 o 
   4  10  13        0.92      -13.82     13.82 o 
  -3  11  13        4.37        9.59     16.54 o 
  -2  11  13        9.58       34.41     22.24 o 
  -1  11  13        0.01       -7.54     23.39 o 
   0  11  13       47.06       51.19     23.59 o 
   1  11  13      123.17      117.04     32.55 o 
 -11   0  14        2.65       -4.61     21.74 o 
 -10   0  14      274.79      316.25     64.57 o 
  -9   0  14      147.93      156.15     54.03 o 
  -8   0  14      377.81      452.63     70.50 o 
  -7   0  14      555.72      565.17     34.65 o 
  -6   0  14     1855.63     2001.26     62.85 o 
  -5   0  14      217.99      219.85     20.97 o 
  -4   0  14       44.20       33.01     11.58 o 
  -3   0  14      112.76      139.23     16.54 o 
  -2   0  14      490.37      486.40     29.33 o 
  -1   0  14     2158.04     2300.57     62.61 o 
   0   0  14     1485.08     1522.34     68.48 o 
   1   0  14      895.34      795.48     51.69 o 
   2   0  14      963.75     1085.12     88.62 o 
   3   0  14      611.96      653.16     52.18 o 
   4   0  14     1256.63     1347.30     79.89 o 
   5   0  14      565.53      533.13     52.18 o 
   6   0  14       83.91      111.03     31.17 o 
   7   0  14      102.89       99.00     28.65 o 
   8   0  14        3.08       15.67     18.04 o 
   9   0  14       16.05        0.74     18.20 o 
 -11   1  14       96.81       31.47     63.58 o 
 -10   1  14        4.78      -15.03     15.19 o 
  -9   1  14      296.59      332.67     45.06 o 
  -8   1  14      934.92      973.26     71.84 o 
  -7   1  14       47.48       55.10     13.30 o 
  -6   1  14      128.49      127.02     13.02 o 
  -5   1  14       11.96        7.86      5.22 o 
  -4   1  14       36.27       33.97      7.17 o 
  -3   1  14        9.63       12.22      5.22 o 
  -2   1  14      174.65      213.23     14.03 o 
  -1   1  14       46.04       46.34      9.04 o 
   0   1  14      165.15      123.94     18.43 o 
   1   1  14        0.02        2.25      5.97 o 
   2   1  14       43.20       40.29     12.32 o 
   3   1  14        6.17       12.55     10.69 o 
   4   1  14      114.65      103.01     22.15 o 
   5   1  14        1.41       -0.87      9.59 o 
   6   1  14        8.85       23.16     13.21 o 
   7   1  14       21.96       34.60     14.50 o 
   8   1  14      119.31      116.07     31.32 o 
   9   1  14        1.99       -4.57     14.14 o 
 -11   2  14        8.35        9.97     18.51 o 
 -10   2  14       52.44       41.22     21.74 o 
  -9   2  14       84.88       87.15     19.78 o 
  -8   2  14        4.67        6.62      9.34 o 
  -7   2  14      160.43      147.28     19.88 o 
  -6   2  14       51.90       45.39     12.59 o 
  -5   2  14       31.48       31.73      7.15 o 
  -4   2  14       16.97       14.97      6.17 o 
  -3   2  14       10.30        3.58      4.38 o 
  -2   2  14       59.07       60.92      9.59 o 
  -1   2  14      160.18      147.03     14.82 o 
   0   2  14        1.53        1.20      5.81 o 
   1   2  14       38.26       46.14     11.92 o 
   2   2  14       69.62       63.46     14.59 o 
   3   2  14        1.66        2.46      7.68 o 
   4   2  14      112.33       80.82     20.69 o 
   5   2  14        1.94       15.15     18.78 o 
   6   2  14       17.41        2.96     21.41 o 
   7   2  14      165.36      128.13     34.24 o 
   8   2  14      138.39      130.27     29.54 o 
   9   2  14        0.00       14.08     15.46 o 
 -11   3  14        1.48      -12.01     14.16 o 
 -10   3  14       33.91       43.64     23.26 o 
  -9   3  14       28.97       24.28     11.23 o 
  -8   3  14        1.45        0.43      8.56 o 
  -7   3  14      452.21      469.51     32.65 o 
  -6   3  14     2305.31     2360.53     70.48 o 
  -5   3  14        1.09       -2.18      6.78 o 
  -4   3  14       17.35       22.84      7.09 o 
  -3   3  14       15.55       18.92      7.29 o 
  -2   3  14        6.49        7.48      4.91 o 
  -1   3  14       75.84      101.34     11.71 o 
   0   3  14      677.76      660.95     33.71 o 
   1   3  14      350.56      339.65     25.84 o 
   2   3  14       10.99        1.05      8.07 o 
   3   3  14      126.58       94.89     20.40 o 
   4   3  14       86.61       97.59     21.48 o 
   5   3  14       37.56       63.68     23.26 o 
   6   3  14        4.21        9.52     12.58 o 
   7   3  14       21.68       22.51     18.71 o 
   8   3  14       23.05       73.28     24.14 o 
   9   3  14        7.66        1.53     14.68 o 
 -10   4  14        5.69       19.10     14.71 o 
  -9   4  14       33.92       20.71     11.84 o 
  -8   4  14       19.60        8.20     10.19 o 
  -7   4  14       66.06       50.47     13.91 o 
  -6   4  14      190.89      163.56     23.29 o 
  -5   4  14      153.32      149.92     21.30 o 
  -4   4  14     1241.57     1295.77     39.43 o 
  -3   4  14       57.97       61.26     11.39 o 
  -2   4  14        6.39        6.97      5.44 o 
  -1   4  14      125.43      110.26     12.17 o 
   0   4  14       63.27       45.48     13.88 o 
   1   4  14      412.88      421.70     33.44 o 
   2   4  14        7.28       -0.62      8.03 o 
   3   4  14       60.72       50.67     16.22 o 
   4   4  14      100.74      102.53     21.80 o 
   5   4  14      778.93      746.78     62.39 o 
   6   4  14        2.62        3.52     14.54 o 
   7   4  14        0.86        4.40     13.65 o 
   8   4  14       28.60       30.12     18.02 o 
 -10   5  14       18.39       17.11     11.37 o 
  -9   5  14        0.96        4.51      9.85 o 
  -8   5  14       18.88       12.02     10.61 o 
  -7   5  14       64.49       57.94     15.16 o 
  -6   5  14        0.28        6.11      9.23 o 
  -5   5  14       42.24       39.76     14.27 o 
  -4   5  14      892.89      879.51     42.76 o 
  -3   5  14       22.91       19.13      7.48 o 
  -2   5  14       16.25       21.33      7.35 o 
  -1   5  14       19.75       20.89     10.61 o 
   0   5  14        5.17       -4.07      7.56 o 
   1   5  14        4.89        2.24      8.24 o 
   2   5  14        1.13        0.68      8.58 o 
   3   5  14      292.66      234.81     28.23 o 
   4   5  14      329.35      295.09     32.03 o 
   5   5  14      214.99      211.39     28.44 o 
   6   5  14      176.76      194.60     36.77 o 
   7   5  14       62.10       67.03     24.55 o 
   8   5  14       14.22        7.46     33.11 o 
  -9   6  14        0.00       16.92     10.86 o 
  -8   6  14        0.40       11.41     10.39 o 
  -7   6  14      111.00       95.35     28.91 o 
  -6   6  14       28.06       -0.26     12.42 o 
  -5   6  14        0.13        3.87     11.89 o 
  -4   6  14        2.67      -10.81     10.81 o 
  -3   6  14      228.40      238.46     27.51 o 
  -2   6  14      384.67      346.88     30.54 o 
  -1   6  14        5.44        1.92      8.33 o 
   0   6  14      232.03      227.53     26.30 o 
   1   6  14      141.42      137.70     25.82 o 
   2   6  14        0.16       -6.26      8.73 o 
   3   6  14      102.91       87.92     21.29 o 
   4   6  14      147.32      136.92     26.85 o 
   5   6  14       99.95       82.57     21.21 o 
   6   6  14       32.30       50.11     18.39 o 
   7   6  14       58.33       40.75     23.01 o 
  -9   7  14        4.76       22.19     11.99 o 
  -8   7  14        9.14       12.23     13.15 o 
  -7   7  14       11.33       -4.33     11.79 o 
  -6   7  14      155.23      152.45     29.53 o 
  -5   7  14      106.59       93.99     29.41 o 
  -4   7  14       87.76       83.59     26.20 o 
  -3   7  14      557.72      569.77     57.53 o 
  -2   7  14       18.48        4.26     11.99 o 
  -1   7  14     1245.13     1308.79     51.96 o 
   0   7  14       54.23       51.18     13.76 o 
   1   7  14        0.60       -4.18      8.06 o 
   2   7  14       76.71       69.46     16.10 o 
   3   7  14       81.31       83.36     17.48 o 
   4   7  14      102.84      106.07     20.17 o 
   5   7  14       31.37       23.60     14.36 o 
   6   7  14        2.26       -5.83     11.77 o 
   7   7  14       13.60       12.05     16.93 o 
  -8   8  14        4.28        2.71     12.17 o 
  -7   8  14        3.20       -6.09     13.05 o 
  -6   8  14       26.26       20.73     19.19 o 
  -5   8  14        0.01       -4.19     13.27 o 
  -4   8  14        3.30        9.51     16.75 o 
  -3   8  14       13.06       -5.12     14.96 o 
  -2   8  14        0.21       -6.51     14.32 o 
  -1   8  14       14.63       11.31      8.88 o 
   0   8  14        5.20       17.75      9.93 o 
   1   8  14       18.93       17.21     10.23 o 
   2   8  14       12.48        9.94      9.52 o 
   3   8  14        4.07       -0.50      9.17 o 
   4   8  14       24.53        4.63     13.17 o 
   5   8  14        0.02       -4.53     11.17 o 
   6   8  14      105.36       41.04     98.00 o 
  -7   9  14       48.47       31.32     80.38 o 
  -6   9  14        4.61       -8.40     16.47 o 
  -5   9  14       38.89       50.52     24.46 o 
  -4   9  14       47.53       62.92     26.57 o 
  -3   9  14        0.95        6.75     12.92 o 
  -2   9  14        1.92        3.92     15.37 o 
  -1   9  14      103.76      150.38     36.39 o 
   0   9  14      287.08      352.16     30.19 o 
   1   9  14      105.14      158.73     23.61 o 
   2   9  14       64.43       65.78     17.44 o 
   3   9  14        6.44        8.15     10.46 o 
   4   9  14        0.02        3.49     11.02 o 
   5   9  14        1.11        2.24     15.01 o 
  -5  10  14       32.75       14.30     16.99 o 
  -4  10  14       18.33        7.74     17.66 o 
  -3  10  14        3.85        0.76     22.57 o 
  -2  10  14        1.24       11.92     15.37 o 
  -1  10  14        6.73       -0.61     18.04 o 
   0  10  14       44.42       42.00     22.94 o 
   1  10  14        4.26       -4.91     10.00 o 
   2  10  14        4.43       -0.59     10.74 o 
   3  10  14       25.18       27.50     12.91 o 
  -2  11  14       20.22       11.83     19.97 o 
  -1  11  14        3.73       27.71     15.64 o 
   0  11  14        6.77       16.70     16.52 o 
 -11   1  15      377.73      138.93    202.43 o 
 -10   1  15       62.48       50.19     22.86 o 
  -9   1  15      513.28      594.66     59.18 o 
  -8   1  15      594.17      643.74     51.41 o 
  -7   1  15       83.91       83.95     16.40 o 
  -6   1  15       54.43       53.78      9.71 o 
  -5   1  15       24.82       31.60      7.44 o 
  -4   1  15        3.94       11.93      5.85 o 
  -3   1  15        0.73       -3.92      3.92 o 
  -2   1  15       77.55       79.47     11.07 o 
  -1   1  15        1.26        0.31      4.48 o 
   0   1  15       34.88       37.62     12.25 o 
   1   1  15      260.82      218.81     23.70 o 
   2   1  15       51.92       65.18     14.99 o 
   3   1  15      187.87      184.97     26.54 o 
   4   1  15     1122.24     1199.48     61.15 o 
   5   1  15       16.36       15.05     12.24 o 
   6   1  15       44.14       55.85     18.71 o 
   7   1  15        9.78       23.45     14.18 o 
   8   1  15        0.22      -11.98     11.98 o 
   9   1  15       14.09        1.65     16.24 o 
 -11   2  15        0.00       -0.60     19.60 o 
 -10   2  15       41.04       34.73     21.05 o 
  -9   2  15       12.96        3.10     14.09 o 
  -8   2  15       51.88       63.16     14.69 o 
  -7   2  15      102.94       76.34     15.55 o 
  -6   2  15      851.76      907.79     42.88 o 
  -5   2  15        1.93        4.75      5.12 o 
  -4   2  15      114.13      117.51     11.85 o 
  -3   2  15        1.12        0.62      4.65 o 
  -2   2  15       36.03       45.27      8.72 o 
  -1   2  15       67.42       73.51     11.55 o 
   0   2  15      640.65      652.80     33.82 o 
   1   2  15       81.79       63.36     14.20 o 
   2   2  15      133.84      131.57     19.75 o 
   3   2  15      646.47      636.59     37.78 o 
   4   2  15      191.23      215.52     29.15 o 
   5   2  15      333.61      281.15     32.50 o 
   6   2  15       84.40      114.96     27.25 o 
   7   2  15      151.19      171.90     33.69 o 
   8   2  15       16.50       16.91     15.31 o 
   9   2  15       27.39       59.34     20.36 o 
 -11   3  15       46.98       53.52     36.57 o 
 -10   3  15       17.72       11.93     17.93 o 
  -9   3  15        1.31        2.76     10.22 o 
  -8   3  15       35.51       16.54     10.87 o 
  -7   3  15       16.45       21.24     11.31 o 
  -6   3  15      923.18      953.21     45.93 o 
  -5   3  15      114.38      101.66     18.93 o 
  -4   3  15      176.03      176.42     18.04 o 
  -3   3  15      112.96      133.66     14.57 o 
  -2   3  15       26.49       28.82      8.29 o 
  -1   3  15       12.79       14.99      5.80 o 
   0   3  15      291.96      248.35     22.26 o 
   1   3  15       36.33       30.73     10.77 o 
   2   3  15       11.69        6.53      8.74 o 
   3   3  15        1.27       -0.41      8.79 o 
   4   3  15      145.24      107.45     22.56 o 
   5   3  15      582.97      579.78     55.79 o 
   6   3  15        4.27      -12.05     12.05 o 
   7   3  15       16.39       33.33     19.08 o 
   8   3  15        8.45       -4.94     24.38 o 
 -10   4  15        0.04       -4.85     14.06 o 
  -9   4  15        0.08       -5.46     11.36 o 
  -8   4  15       50.44       52.85     14.03 o 
  -7   4  15       31.13       13.01     10.17 o 
  -6   4  15        2.22       -0.34      8.10 o 
  -5   4  15      447.29      405.21     30.53 o 
  -4   4  15      659.48      699.95     30.29 o 
  -3   4  15        7.48       14.41      6.88 o 
  -2   4  15       42.04       45.05      9.44 o 
  -1   4  15        0.30        4.73      6.78 o 
   0   4  15      162.20      158.39     20.15 o 
   1   4  15      350.33      352.94     31.61 o 
   2   4  15        0.95       -6.47      6.97 o 
   3   4  15       10.56        4.99      9.62 o 
   4   4  15      254.00      243.18     31.73 o 
   5   4  15       44.65       15.81     17.24 o 
   6   4  15      116.34       78.22     27.39 o 
   7   4  15       80.45      110.64     34.92 o 
   8   4  15       15.95       17.62     16.31 o 
 -10   5  15        6.03       -3.22     10.85 o 
  -9   5  15       14.92        6.68     11.09 o 
  -8   5  15       39.46       27.88     12.16 o 
  -7   5  15       44.07       39.53     12.82 o 
  -6   5  15        1.69        0.44      8.70 o 
  -5   5  15     1102.72     1155.20     51.44 o 
  -4   5  15        1.64        5.24      9.13 o 
  -3   5  15       50.69       36.89     10.55 o 
  -2   5  15     1557.51     1554.42     57.35 o 
  -1   5  15       69.00       52.71     22.01 o 
   0   5  15      229.84      208.73     25.26 o 
   1   5  15        5.57       -0.87      8.53 o 
   2   5  15      210.49      225.42     28.55 o 
   3   5  15      224.82      164.03     26.84 o 
   4   5  15       25.28       17.55     12.12 o 
   5   5  15       41.63       51.60     17.10 o 
   6   5  15        0.44       -8.67     11.69 o 
   7   5  15       45.97       18.37     17.67 o 
   8   5  15        0.40      -14.76     14.76 o 
  -9   6  15        0.10      -13.92     16.31 o 
  -8   6  15      179.12      206.77     27.79 o 
  -7   6  15        4.90        9.54      9.53 o 
  -6   6  15        0.78       -9.22      9.22 o 
  -5   6  15       53.83       52.26     14.37 o 
  -4   6  15        0.12        0.53      9.22 o 
  -3   6  15      245.47      274.76     39.63 o 
  -2   6  15       22.42       25.30     10.66 o 
  -1   6  15       27.17       23.14     12.73 o 
   0   6  15       33.71       10.14     11.21 o 
   1   6  15      120.49      125.71     24.93 o 
   2   6  15        0.18        7.57     10.77 o 
   3   6  15       28.12       28.74     13.76 o 
   4   6  15      113.13      124.17     25.06 o 
   5   6  15       12.22        8.20     10.97 o 
   6   6  15        1.19      -12.95     14.17 o 
   7   6  15       49.29       27.42     20.63 o 
  -9   7  15       26.10       30.17     13.85 o 
  -8   7  15        0.86       -4.96     11.52 o 
  -7   7  15       32.57       21.37     12.15 o 
  -6   7  15        0.79      -10.85     10.85 o 
  -5   7  15       34.04       53.80     21.34 o 
  -4   7  15       41.87       27.69     21.19 o 
  -3   7  15      172.95      222.31     44.14 o 
  -2   7  15      692.00      673.93     62.54 o 
  -1   7  15       90.88      108.26     19.36 o 
   0   7  15      114.11      115.43     24.13 o 
   1   7  15      132.16      119.78     27.30 o 
   2   7  15        2.82       10.56     11.11 o 
   3   7  15        5.60       -2.92      8.99 o 
   4   7  15        0.45       -0.12      9.31 o 
   5   7  15        1.58        7.20     10.47 o 
   6   7  15        5.53        9.90     12.92 o 
  -8   8  15        1.40       -7.11     13.12 o 
  -7   8  15        0.00        5.01     13.47 o 
  -6   8  15       18.63       20.32     17.68 o 
  -5   8  15       64.99       95.42     29.49 o 
  -4   8  15        1.39       -4.21     12.25 o 
  -3   8  15        4.37       -5.37     12.41 o 
  -2   8  15       97.62      103.30     30.55 o 
  -1   8  15        0.03      -12.04     13.51 o 
   0   8  15        9.20        2.05     10.68 o 
   1   8  15       33.57       47.67     13.51 o 
   2   8  15        6.60        4.65      9.17 o 
   3   8  15       24.70       18.14     11.78 o 
   4   8  15       14.01        1.56     10.55 o 
   5   8  15        9.90        5.02     11.37 o 
  -6   9  15        2.21       -3.66     14.35 o 
  -5   9  15        0.24        3.24     15.71 o 
  -4   9  15        0.34       -0.26     15.92 o 
  -3   9  15       36.99       24.04     19.42 o 
  -2   9  15        0.32        9.89     15.56 o 
  -1   9  15       38.60       52.80     23.22 o 
   0   9  15       77.81       91.65     23.41 o 
   1   9  15       67.91       70.24     17.55 o 
   2   9  15        4.77        6.90     11.02 o 
   3   9  15        1.46        0.17     12.17 o 
   4   9  15       36.86       51.65     15.40 o 
  -5  10  15       11.96       33.95     21.29 o 
  -4  10  15        0.97        0.32     13.67 o 
  -3  10  15        2.76       -5.35     15.37 o 
  -2  10  15        0.12       -8.84     16.14 o 
  -1  10  15       24.44       10.37     18.61 o 
   0  10  15       13.37        5.35     15.79 o 
   1  10  15       30.64       45.01     16.91 o 
   2  10  15       21.29       -2.22     11.48 o 
 -11   0  16        9.76        4.28     24.38 o 
 -10   0  16       32.29       31.95     29.65 o 
  -9   0  16      353.00      404.53     70.83 o 
  -8   0  16      584.68      609.43     81.70 o 
  -7   0  16      201.28      224.45     29.87 o 
  -6   0  16      256.67      268.88     24.76 o 
  -5   0  16      117.86      123.91     19.17 o 
  -4   0  16       40.09       33.45     10.91 o 
  -3   0  16        6.24       -1.69      8.40 o 
  -2   0  16        1.05        4.30      6.48 o 
  -1   0  16      774.69      771.55     39.38 o 
   0   0  16      329.15      286.59     33.29 o 
   1   0  16      564.30      526.91     45.89 o 
   2   0  16        8.65        2.64     15.81 o 
   3   0  16       44.24       42.50     26.02 o 
   4   0  16        0.29       -6.26     12.19 o 
   5   0  16      293.50      269.29     37.97 o 
   6   0  16      142.28      127.47     33.19 o 
   7   0  16       31.95       29.50     18.00 o 
   8   0  16      176.62      199.28     38.93 o 
 -11   1  16      232.57      272.62     43.24 o 
 -10   1  16       97.47      118.34     33.77 o 
  -9   1  16        8.53        0.71     15.72 o 
  -8   1  16      729.27      753.92     64.75 o 
  -7   1  16       16.41       29.75     11.33 o 
  -6   1  16        1.17        5.17      5.77 o 
  -5   1  16       50.87       57.56     10.45 o 
  -4   1  16       60.98       65.25     10.18 o 
  -3   1  16        3.97        5.12      5.35 o 
  -2   1  16      114.99      132.98     12.91 o 
  -1   1  16       59.98       54.44     10.71 o 
   0   1  16       22.24       31.15     12.41 o 
   1   1  16      246.79      226.81     24.91 o 
   2   1  16     4404.72     4544.51     97.42 o 
   3   1  16      368.40      367.27     34.02 o 
   4   1  16      868.80      903.33     54.74 o 
   5   1  16        2.00        1.16     10.81 o 
   6   1  16       74.14       68.12     20.62 o 
   7   1  16        9.02       18.41     13.61 o 
   8   1  16        3.74        6.14     14.26 o 
 -11   2  16        0.49       -1.65     18.36 o 
 -10   2  16        3.98       -2.99     14.17 o 
  -9   2  16       11.51       21.56     16.88 o 
  -8   2  16        1.54        9.13      9.12 o 
  -7   2  16       61.04       51.95     14.30 o 
  -6   2  16      404.70      442.14     41.51 o 
  -5   2  16        7.61        7.33      5.96 o 
  -4   2  16       10.07       16.61      6.08 o 
  -3   2  16       97.65      125.55     12.68 o 
  -2   2  16        0.84       -0.17      6.90 o 
  -1   2  16        0.00        0.62      5.24 o 
   0   2  16       23.13       21.79     10.49 o 
   1   2  16      265.72      244.31     23.25 o 
   2   2  16      190.11      213.01     23.93 o 
   3   2  16      953.77     1005.32     48.81 o 
   4   2  16      677.31      758.51     51.34 o 
   5   2  16       32.69       36.09     15.51 o 
   6   2  16      138.46      121.58     27.89 o 
   7   2  16       59.69       59.74     21.11 o 
   8   2  16       52.82       59.25     20.06 o 
 -10   3  16        2.72        2.84     15.04 o 
  -9   3  16        0.07       -3.89     11.08 o 
  -8   3  16       96.84      104.25     19.58 o 
  -7   3  16      143.65      167.75     21.70 o 
  -6   3  16       37.98       45.30     13.42 o 
  -5   3  16       32.48       34.35     12.53 o 
  -4   3  16       73.82       70.51     12.41 o 
  -3   3  16        5.32        2.93      5.09 o 
  -2   3  16        4.50        2.02      5.72 o 
  -1   3  16       20.38       16.29      6.50 o 
   0   3  16       77.38       73.73     15.67 o 
   1   3  16       62.28       58.90     14.74 o 
   2   3  16      152.52      133.99     21.60 o 
   3   3  16      286.66      275.13     26.97 o 
   4   3  16      703.69      660.07     59.75 o 
   5   3  16      163.94      152.85     52.05 o 
   6   3  16       11.53        9.22     24.05 o 
   7   3  16        2.69       -0.84     15.35 o 
   8   3  16        1.38       -1.11     15.61 o 
 -10   4  16       40.70       41.28     27.43 o 
  -9   4  16        0.06        4.77     10.30 o 
  -8   4  16      101.33      156.62     25.23 o 
  -7   4  16       56.09       43.09     13.95 o 
  -6   4  16        2.70       -7.73      7.73 o 
  -5   4  16       90.81      102.36     19.17 o 
  -4   4  16        7.64        6.79      8.08 o 
  -3   4  16       58.60       80.43     13.70 o 
  -2   4  16        4.15        3.81      6.57 o 
  -1   4  16        2.72       -3.09      6.59 o 
   0   4  16      281.87      278.27     25.08 o 
   1   4  16        3.17        2.40      8.29 o 
   2   4  16       95.08       81.23     19.43 o 
   3   4  16       74.34       53.69     17.21 o 
   4   4  16        6.00        6.39     10.96 o 
   5   4  16      849.80      850.61     69.64 o 
   6   4  16       38.79       43.26     20.95 o 
   7   4  16      135.12      166.83     33.66 o 
   8   4  16       21.54       -9.31     28.82 o 
 -10   5  16        0.62        6.44     12.12 o 
  -9   5  16        0.15       16.41     11.05 o 
  -8   5  16        2.00        0.82      9.81 o 
  -7   5  16       89.57       82.37     17.41 o 
  -6   5  16       16.96       15.62     10.75 o 
  -5   5  16      168.23      161.77     23.06 o 
  -4   5  16      395.12      409.64     30.24 o 
  -3   5  16      234.42      229.56     20.45 o 
  -2   5  16      697.39      699.41     36.71 o 
  -1   5  16       31.16       19.97      9.65 o 
   0   5  16      458.80      432.70     36.26 o 
   1   5  16       54.66       56.77     17.52 o 
   2   5  16      114.61      106.34     22.79 o 
   3   5  16      306.33      285.14     32.35 o 
   4   5  16       93.34       95.45     23.11 o 
   5   5  16      211.55      264.46     31.65 o 
   6   5  16        0.51      -10.06     12.94 o 
   7   5  16       53.54       51.29     24.15 o 
  -9   6  16        0.08       -4.55     10.69 o 
  -8   6  16       17.47       18.79     11.29 o 
  -7   6  16       12.08        5.69     10.38 o 
  -6   6  16        0.00       -8.70      8.70 o 
  -5   6  16       48.23       59.15     15.14 o 
  -4   6  16        5.39       22.85     19.40 o 
  -3   6  16       89.95       82.43     35.25 o 
  -2   6  16      221.48      211.10     22.11 o 
  -1   6  16        5.03       10.54      9.47 o 
   0   6  16      107.76       78.27     20.87 o 
   1   6  16        0.68       -6.56      8.74 o 
   2   6  16      132.99      170.53     28.78 o 
   3   6  16       75.25       64.17     20.00 o 
   4   6  16       56.75       35.89     16.29 o 
   5   6  16       56.48       64.56     19.29 o 
   6   6  16      127.27      107.35     33.11 o 
   7   6  16       57.64       53.10     32.67 o 
  -8   7  16        2.47       -4.74     10.11 o 
  -7   7  16       28.74       38.24     13.83 o 
  -6   7  16       33.16       44.89     14.24 o 
  -5   7  16       28.04       20.76     16.83 o 
  -4   7  16       57.81       48.90     24.10 o 
  -3   7  16        3.08       12.74     16.93 o 
  -2   7  16      277.41      271.37     40.51 o 
  -1   7  16        0.15       -2.09     10.38 o 
   0   7  16       35.77       31.89     14.25 o 
   1   7  16      198.94      171.73     28.16 o 
   2   7  16       24.34       11.53     11.09 o 
   3   7  16       23.20        0.50     13.24 o 
   4   7  16       15.45       14.59     11.75 o 
   5   7  16        0.09        0.72      9.54 o 
   6   7  16       23.38       15.06     14.93 o 
  -7   8  16       20.40       13.77     17.56 o 
  -6   8  16       16.94       32.43     20.80 o 
  -5   8  16       33.82       63.07     25.28 o 
  -4   8  16        2.05       10.34     24.38 o 
  -3   8  16        1.51        1.14     14.54 o 
  -2   8  16       29.50       22.94     17.97 o 
  -1   8  16        1.49       -6.25     12.50 o 
   0   8  16        3.47       -8.17      8.17 o 
   1   8  16        1.67       12.53     10.46 o 
   2   8  16       24.97       24.61     11.84 o 
   3   8  16       59.33       83.30     18.54 o 
   4   8  16       42.19       25.91     13.42 o 
   5   8  16        0.25      -11.65     11.65 o 
  -6   9  16        3.27       -4.61     17.24 o 
  -5   9  16       18.04       -8.08     14.71 o 
  -4   9  16        3.25      -12.63     14.76 o 
  -3   9  16       24.09       26.88     19.04 o 
  -2   9  16       75.35       91.57     31.00 o 
  -1   9  16       50.89       18.87     28.33 o 
   0   9  16       27.87       15.14     16.88 o 
   1   9  16        0.08        4.48     10.72 o 
   2   9  16       40.39       39.79     14.12 o 
   3   9  16        0.00       -4.68     10.48 o 
   4   9  16        7.72        4.42     11.41 o 
  -4  10  16        1.09       11.47     16.26 o 
  -3  10  16       13.33       12.19     13.51 o 
  -2  10  16        4.98       15.32     17.90 o 
  -1  10  16        0.17       -2.25     15.92 o 
   0  10  16        1.10       -7.03     16.77 o 
   1  10  16        0.13      -15.48     15.48 o 
   2  10  16        0.02      -14.42     14.42 o 
 -11   1  17        0.41       -7.54     17.80 o 
 -10   1  17      367.35      456.28     54.41 o 
  -9   1  17      110.57       93.97     30.63 o 
  -8   1  17      292.64      381.96     46.20 o 
  -7   1  17       52.32       52.19     14.74 o 
  -6   1  17       12.91        8.10      7.86 o 
  -5   1  17       19.98       22.57      7.46 o 
  -4   1  17       43.79       35.84      8.55 o 
  -3   1  17        3.32        5.72      4.75 o 
  -2   1  17        0.91        0.04      4.60 o 
  -1   1  17      152.41      141.09     15.06 o 
   0   1  17     1683.11     1688.20     66.31 o 
   1   1  17     2692.34     2783.58     95.41 o 
   2   1  17       15.44       19.28     11.28 o 
   3   1  17        3.32       10.91     11.16 o 
   4   1  17      160.60      181.94     31.89 o 
   5   1  17       43.03       42.47     21.27 o 
   6   1  17       80.01      107.86     26.52 o 
   7   1  17       48.38       77.27     23.64 o 
   8   1  17        0.09       -7.63     14.70 o 
 -10   2  17      125.20      152.21     37.03 o 
  -9   2  17        0.49       13.00     13.98 o 
  -8   2  17       39.90       58.71     15.26 o 
  -7   2  17      153.15      168.25     22.38 o 
  -6   2  17       10.29       15.11      9.31 o 
  -5   2  17        9.73       16.13      6.74 o 
  -4   2  17       13.03       12.52      6.57 o 
  -3   2  17       73.80       75.52     11.28 o 
  -2   2  17        0.65       -4.84      4.93 o 
  -1   2  17        1.74       -3.27      5.47 o 
   0   2  17       61.70       61.35     17.19 o 
   1   2  17      139.58      157.94     22.15 o 
   2   2  17      502.95      491.05     33.88 o 
   3   2  17      540.88      567.22     37.91 o 
   4   2  17      243.47      267.79     32.51 o 
   5   2  17      646.28      678.23     51.34 o 
   6   2  17        2.23        3.07     16.02 o 
   7   2  17        3.78       -7.11     12.93 o 
   8   2  17       11.21       18.14     15.21 o 
 -10   3  17        1.08        0.76     17.01 o 
  -9   3  17        8.53        7.26     12.36 o 
  -8   3  17       58.47       54.04     14.51 o 
  -7   3  17      124.80      126.27     21.62 o 
  -6   3  17      211.37      226.90     23.17 o 
  -5   3  17      270.12      314.08     26.82 o 
  -4   3  17       12.11       15.03      7.46 o 
  -3   3  17       17.49       18.62      8.58 o 
  -2   3  17      308.73      268.44     21.13 o 
  -1   3  17     1190.72     1206.57     59.22 o 
   0   3  17      202.33      179.34     21.12 o 
   1   3  17      103.27       87.88     18.21 o 
   2   3  17       57.86       66.38     16.37 o 
   3   3  17      535.62      553.85     38.10 o 
   4   3  17       97.72       48.04     18.83 o 
   5   3  17        7.03        5.24     13.20 o 
   6   3  17       49.23       61.96     21.17 o 
   7   3  17        0.03        7.63     15.01 o 
   8   3  17       81.94       28.73     34.96 o 
 -10   4  17       24.69       29.73     19.94 o 
  -9   4  17        5.13        0.74     10.70 o 
  -8   4  17       64.83       80.09     17.14 o 
  -7   4  17        0.61       -6.73      8.14 o 
  -6   4  17       29.09       40.56     20.21 o 
  -5   4  17       55.79       46.52     14.48 o 
  -4   4  17        5.54       -7.04      8.59 o 
  -3   4  17      352.37      360.73     25.24 o 
  -2   4  17        0.07        3.71      9.06 o 
  -1   4  17      493.01      496.66     32.56 o 
   0   4  17      205.01      209.60     24.15 o 
   1   4  17        6.41        0.26      8.11 o 
   2   4  17        4.29       -5.09      8.41 o 
   3   4  17        3.33        9.28     15.95 o 
   4   4  17      116.54      116.33     24.92 o 
   5   4  17      217.06      253.18     39.60 o 
   6   4  17       19.27       14.08     18.87 o 
   7   4  17      102.29      127.49     46.78 o 
  -9   5  17        0.91       12.30     11.82 o 
  -8   5  17       16.34       23.34     11.81 o 
  -7   5  17        0.01        2.99      9.13 o 
  -6   5  17        0.30       -1.15      8.84 o 
  -5   5  17      151.09      141.30     21.35 o 
  -4   5  17       92.57       74.64     16.66 o 
  -3   5  17       40.10       31.38     13.46 o 
  -2   5  17      254.36      210.69     22.38 o 
  -1   5  17        0.00        7.32      8.77 o 
   0   5  17        0.19       -3.58      7.75 o 
   1   5  17        4.26       10.87     10.64 o 
   2   5  17      182.58      175.12     30.40 o 
   3   5  17        0.59        9.73     11.70 o 
   4   5  17       92.91      100.76     25.31 o 
   5   5  17      126.93       98.91     30.01 o 
   6   5  17      168.26      144.85     35.32 o 
   7   5  17       20.12       18.42     25.04 o 
  -9   6  17        9.46        3.76     12.13 o 
  -8   6  17       62.43       45.51     14.72 o 
  -7   6  17      194.82      178.42     27.95 o 
  -6   6  17       90.51       90.42     20.19 o 
  -5   6  17       23.14       31.07     12.50 o 
  -4   6  17        0.30       14.41     15.19 o 
  -3   6  17      569.78      564.42     57.36 o 
  -2   6  17      115.93      150.13     20.99 o 
  -1   6  17      233.13      217.74     24.20 o 
   0   6  17        3.26       -0.04      9.44 o 
   1   6  17       78.43       75.05     20.47 o 
   2   6  17       41.31       18.53     13.86 o 
   3   6  17      208.28      209.32     30.67 o 
   4   6  17       46.56       72.42     19.68 o 
   5   6  17       19.52       16.83     15.33 o 
   6   6  17       30.62       -7.34     19.60 o 
  -8   7  17        3.90       17.54     10.62 o 
  -7   7  17      101.77       91.21     19.40 o 
  -6   7  17        8.34       17.08     15.18 o 
  -5   7  17        1.60       25.59     17.49 o 
  -4   7  17       58.40       95.58     29.57 o 
  -3   7  17        1.13       19.36     17.22 o 
  -2   7  17       37.69       43.77     21.21 o 
  -1   7  17       13.91       10.84     12.29 o 
   0   7  17       76.76       62.34     19.17 o 
   1   7  17       19.87       14.06     12.30 o 
   2   7  17        3.58        9.45     10.21 o 
   3   7  17       23.87       24.84     13.48 o 
   4   7  17       14.58        2.65     14.24 o 
   5   7  17       57.04       49.85     15.76 o 
  -7   8  17       18.50       15.41     16.09 o 
  -6   8  17        3.01       18.08     22.40 o 
  -5   8  17       15.94       26.91     20.44 o 
  -4   8  17       43.34       18.21     19.09 o 
  -3   8  17        8.86       19.66     16.65 o 
  -2   8  17       20.45       13.25     16.36 o 
  -1   8  17        2.06       11.96     15.71 o 
   0   8  17       23.47        5.20     10.42 o 
   1   8  17      139.65      178.11     24.16 o 
   2   8  17       35.54       33.11     12.66 o 
   3   8  17        0.01      -10.34     10.34 o 
   4   8  17       10.11        2.93     10.76 o 
  -5   9  17        1.60       -2.36     13.69 o 
  -4   9  17        0.94        0.60     19.11 o 
  -3   9  17       45.45       29.39     29.65 o 
  -2   9  17        0.03       -6.32     30.80 o 
  -1   9  17       17.79        1.46     22.57 o 
   0   9  17        4.07        4.78     15.38 o 
   1   9  17        0.83      -10.49     10.49 o 
   2   9  17        5.76       18.42     10.72 o 
   3   9  17       12.04       16.36     12.55 o 
  -3  10  17       20.20        5.52     17.42 o 
  -2  10  17       36.48        9.60     21.91 o 
  -1  10  17       12.87      -14.92     14.92 o 
   0  10  17        8.84       -9.38     15.09 o 
 -10   0  18        2.73      -17.79     17.79 o 
  -9   0  18      101.41      118.59     43.15 o 
  -8   0  18        4.28       20.75     21.74 o 
  -7   0  18        4.95       11.86     19.77 o 
  -6   0  18        2.77       10.02      8.21 o 
  -5   0  18       61.33       61.00     15.44 o 
  -4   0  18       71.39       57.06     15.32 o 
  -3   0  18      345.28      299.54     33.72 o 
  -2   0  18      537.47      583.18     36.61 o 
  -1   0  18       34.33       35.02     14.96 o 
   0   0  18      988.25     1086.46     67.32 o 
   1   0  18     1367.75     1545.00    116.29 o 
   2   0  18     1930.46     2125.77    140.99 o 
   3   0  18     3138.90     2950.98    173.28 o 
   4   0  18      137.36      174.59     55.01 o 
   5   0  18        0.00      -15.48     18.45 o 
   6   0  18      173.68      228.62     54.03 o 
   7   0  18       30.52       21.41     22.40 o 
   8   0  18        1.00      -24.05     24.05 o 
 -10   1  18        0.07      -10.40     14.01 o 
  -9   1  18        3.38        1.60     26.02 o 
  -8   1  18      136.61      137.63     32.69 o 
  -7   1  18       20.60       20.06     10.59 o 
  -6   1  18        2.91        6.36      8.12 o 
  -5   1  18       47.96       38.34      9.74 o 
  -4   1  18        3.31        6.22      5.79 o 
  -3   1  18      135.88      144.24     15.13 o 
  -2   1  18       55.60       61.24     11.23 o 
  -1   1  18      178.12      179.42     19.80 o 
   0   1  18      534.72      515.99     38.76 o 
   1   1  18       52.26       54.34     16.22 o 
   2   1  18        1.95       18.66     11.85 o 
   3   1  18      314.66      276.18     39.29 o 
   4   1  18      184.51      195.85     31.66 o 
   5   1  18      139.20      118.91     30.51 o 
   6   1  18       47.90       70.79     20.38 o 
   7   1  18        2.29       -6.81     13.80 o 
   8   1  18        0.01      -11.10     13.15 o 
 -10   2  18        9.94       10.09     17.95 o 
  -9   2  18        3.68       -5.39     14.20 o 
  -8   2  18        7.17        6.42      9.21 o 
  -7   2  18        0.33       -5.45      8.92 o 
  -6   2  18       26.25       26.78     11.78 o 
  -5   2  18       18.53       23.13      7.69 o 
  -4   2  18       13.66       19.10      7.10 o 
  -3   2  18      258.48      240.17     17.68 o 
  -2   2  18       81.71      111.53     15.40 o 
  -1   2  18      298.78      308.43     23.17 o 
   0   2  18      378.04      353.57     32.97 o 
   1   2  18     1012.74     1089.79     57.67 o 
   2   2  18       35.77       55.93     15.36 o 
   3   2  18       21.11       19.66     13.09 o 
   4   2  18      118.28      129.13     28.51 o 
   5   2  18      136.30      161.59     32.13 o 
   6   2  18      136.84      134.54     30.53 o 
   7   2  18        0.11       -6.27     14.27 o 
 -10   3  18       15.24       20.80     17.91 o 
  -9   3  18        6.34       -6.07     16.27 o 
  -8   3  18        2.64        7.45      9.24 o 
  -7   3  18       40.08       51.83     13.75 o 
  -6   3  18       98.54       98.79     18.35 o 
  -5   3  18       14.93       20.74     10.59 o 
  -4   3  18       31.93       41.08     11.06 o 
  -3   3  18        9.90        3.74      6.67 o 
  -2   3  18       57.53       56.73     13.09 o 
  -1   3  18     1872.15     1863.53     72.64 o 
   0   3  18      105.51      127.08     21.63 o 
   1   3  18       33.85       31.31     12.13 o 
   2   3  18      464.43      506.85     36.22 o 
   3   3  18     1548.71     1574.93     65.26 o 
   4   3  18        8.12       14.97     13.51 o 
   5   3  18        0.05       -5.44     12.09 o 
   6   3  18      149.34      191.27     36.11 o 
   7   3  18       17.03       23.41     17.44 o 
 -10   4  18        1.34       17.24     20.23 o 
  -9   4  18        6.12       19.35     11.49 o 
  -8   4  18        7.70        4.86     10.31 o 
  -7   4  18       43.57       39.69     13.39 o 
  -6   4  18       34.25       24.76     12.07 o 
  -5   4  18        0.54       -1.18      8.78 o 
  -4   4  18       21.43        2.38      8.48 o 
  -3   4  18       92.62       66.02     17.58 o 
  -2   4  18      603.49      525.07     39.74 o 
  -1   4  18      602.46      599.21     36.39 o 
   0   4  18      162.74      148.27     22.17 o 
   1   4  18      436.24      428.59     32.89 o 
   2   4  18      318.24      245.56     26.96 o 
   3   4  18       45.59       33.03     13.74 o 
   4   4  18      260.25      220.90     27.29 o 
   5   4  18        9.55       15.98     15.37 o 
   6   4  18       34.72       57.32     22.97 o 
   7   4  18        3.15        3.69     12.33 o 
  -9   5  18        0.92       -9.19     10.58 o 
  -8   5  18        1.94       -7.06     10.10 o 
  -7   5  18      115.46      131.54     21.94 o 
  -6   5  18        0.02       -5.15      9.01 o 
  -5   5  18        2.62        1.53      9.36 o 
  -4   5  18      414.02      415.41     49.60 o 
  -3   5  18       66.30       81.84     27.31 o 
  -2   5  18      768.40      785.09     40.77 o 
  -1   5  18       21.27        8.77      9.78 o 
   0   5  18       16.08       11.14      9.38 o 
   1   5  18       18.89        9.30     10.34 o 
   2   5  18        0.60        0.29     11.27 o 
   3   5  18        3.25       -0.25     10.58 o 
   4   5  18       16.50       11.10     13.10 o 
   5   5  18        0.34       -8.35     13.04 o 
   6   5  18      131.60       59.06     87.13 o 
  -8   6  18       39.16       33.26     14.03 o 
  -7   6  18        3.58        7.87     16.74 o 
  -6   6  18       17.33       10.09     14.41 o 
  -5   6  18       32.84       27.20     19.03 o 
  -4   6  18       24.45       23.80     22.73 o 
  -3   6  18       43.55       47.93     24.10 o 
  -2   6  18        0.00       -5.63      7.83 o 
  -1   6  18       90.61       92.73     18.59 o 
   0   6  18       26.86       17.98      9.84 o 
   1   6  18       34.51       39.33     15.17 o 
   2   6  18        8.52        5.51     10.94 o 
   3   6  18        8.39        2.80     12.63 o 
   4   6  18        8.03       -6.59     11.69 o 
   5   6  18       16.49       15.60     13.67 o 
   6   6  18        6.03      -14.63     14.63 o 
  -8   7  18        0.42        1.09     11.78 o 
  -7   7  18       13.53       -2.75     14.05 o 
  -6   7  18        9.41       33.90     20.10 o 
  -5   7  18       98.99      138.83     37.56 o 
  -4   7  18       74.97      102.29     32.84 o 
  -3   7  18      141.20      120.70     34.85 o 
  -2   7  18        4.74        7.23     15.35 o 
  -1   7  18        2.92       -4.48     10.42 o 
   0   7  18      102.80       77.21     20.79 o 
   1   7  18        5.50       -1.20     11.65 o 
   2   7  18       18.84       15.33     12.69 o 
   3   7  18        3.09       -4.31     12.93 o 
   4   7  18       21.34       39.32     16.09 o 
   5   7  18        0.29       -9.72      9.72 o 
  -6   8  18        5.47       20.68     19.53 o 
  -5   8  18       12.21        4.65     18.04 o 
  -4   8  18       32.20       26.13     22.60 o 
  -3   8  18        1.48       11.95     20.03 o 
  -2   8  18        1.66       12.98     19.27 o 
  -1   8  18        4.30       -0.85     14.65 o 
   0   8  18       17.82       19.90     10.74 o 
   1   8  18       27.72       17.14     11.59 o 
   2   8  18       14.63       22.86     12.53 o 
   3   8  18       23.19       10.00     12.06 o 
   4   8  18        7.43      -11.00     11.00 o 
  -5   9  18       62.80       38.19     34.10 o 
  -4   9  18        0.98        7.62     15.60 o 
  -3   9  18       28.53        0.84     16.47 o 
  -2   9  18        1.71      -12.91     12.91 o 
  -1   9  18      105.56       71.18     26.19 o 
   0   9  18       20.47       24.55     17.26 o 
   1   9  18       10.24        5.93     10.19 o 
   2   9  18       41.75       33.01     13.80 o 
 -10   1  19        2.76        9.44     15.66 o 
  -9   1  19       14.04        8.15     16.07 o 
  -8   1  19       55.85       74.93     26.51 o 
  -7   1  19       22.38       27.17     11.71 o 
  -6   1  19      167.25      179.57     22.53 o 
  -5   1  19       16.93       21.36      7.24 o 
  -4   1  19      132.42      120.03     15.96 o 
  -3   1  19      145.49      127.96     14.79 o 
  -2   1  19       44.01       60.28     10.95 o 
  -1   1  19      420.40      389.49     29.43 o 
   0   1  19      107.37       96.60     21.15 o 
   1   1  19     1194.72     1219.40     86.91 o 
   2   1  19     1173.58     1369.25     82.81 o 
   3   1  19      187.72      169.88     37.47 o 
   4   1  19       33.02       19.50     15.42 o 
   5   1  19       63.73      103.75     25.07 o 
   6   1  19        4.56       -3.42     14.19 o 
   7   1  19        0.07      -12.10     14.15 o 
 -10   2  19        4.94       16.85     27.01 o 
  -9   2  19        0.86       -5.44     25.53 o 
  -8   2  19        7.86       16.39     13.35 o 
  -7   2  19       61.67       63.02     15.09 o 
  -6   2  19       31.03       41.53     13.32 o 
  -5   2  19       80.36       83.83     16.61 o 
  -4   2  19       28.82       22.23      7.90 o 
  -3   2  19       61.38       51.65     10.55 o 
  -2   2  19      277.02      255.50     22.16 o 
  -1   2  19      587.06      605.61     42.47 o 
   0   2  19     1246.26     1174.82     60.24 o 
   1   2  19      201.23      187.21     28.40 o 
   2   2  19        7.94       10.25      8.95 o 
   3   2  19        3.26        9.45     11.07 o 
   4   2  19        0.23       -5.80      9.89 o 
   5   2  19       29.56       26.71     15.04 o 
   6   2  19        1.11       19.00     14.30 o 
   7   2  19      101.35       34.21     42.46 o 
 -10   3  19        5.37      -16.42     16.42 o 
  -9   3  19       19.32       20.23     18.63 o 
  -8   3  19        1.00        2.51     10.27 o 
  -7   3  19        9.64       14.89     10.49 o 
  -6   3  19        0.94        8.59      9.77 o 
  -5   3  19       33.15       23.09     12.07 o 
  -4   3  19      117.91       96.78     15.16 o 
  -3   3  19       81.25      103.05     15.17 o 
  -2   3  19      841.46      741.52     47.30 o 
  -1   3  19      782.08      797.68     49.35 o 
   0   3  19      330.56      320.49     33.11 o 
   1   3  19      212.80      193.46     32.90 o 
   2   3  19      327.49      320.42     29.95 o 
   3   3  19        2.86       11.36     11.02 o 
   4   3  19      317.56      316.19     37.53 o 
   5   3  19      220.08      237.90     37.82 o 
   6   3  19       48.60       31.71     16.38 o 
   7   3  19        5.55       -0.11     13.39 o 
  -9   4  19        0.16       -4.06     10.28 o 
  -8   4  19        6.09       -3.08     10.34 o 
  -7   4  19        4.76       16.97     10.88 o 
  -6   4  19        0.99        6.87      9.44 o 
  -5   4  19        3.74       -1.05      9.52 o 
  -4   4  19        3.69        8.79     10.20 o 
  -3   4  19      373.57      358.39     32.76 o 
  -2   4  19      115.32      118.98     24.38 o 
  -1   4  19       14.60       21.61     12.32 o 
   0   4  19        7.25        7.59      9.09 o 
   1   4  19        2.59       -5.24      8.95 o 
   2   4  19       13.41       10.80     11.85 o 
   3   4  19       49.55       50.97     16.29 o 
   4   4  19        5.49        1.02     10.25 o 
   5   4  19       19.44       13.55     16.47 o 
   6   4  19        9.81        0.10     14.10 o 
  -9   5  19       16.13       23.50     12.57 o 
  -8   5  19       38.95       37.26     12.67 o 
  -7   5  19      162.83      191.22     26.25 o 
  -6   5  19        0.84        0.01      9.35 o 
  -5   5  19        0.18        1.30     11.27 o 
  -4   5  19      713.50      768.07     66.92 o 
  -3   5  19       37.50       70.83     25.98 o 
  -2   5  19      151.60      216.80     27.51 o 
  -1   5  19        0.08       -5.29      8.29 o 
   0   5  19        4.08        1.64      9.05 o 
   1   5  19        4.18       -5.27      8.99 o 
   2   5  19        0.25        1.67      9.47 o 
   3   5  19      296.94      294.08     30.03 o 
   4   5  19       38.40       37.93     18.98 o 
   5   5  19       84.21       93.89     42.83 o 
   6   5  19        4.27       20.42     25.37 o 
  -8   6  19        3.72       19.51     11.28 o 
  -7   6  19        1.20       -4.87     10.85 o 
  -6   6  19        6.53       14.67     14.85 o 
  -5   6  19        0.02        6.96     13.46 o 
  -4   6  19        3.70       -0.10     13.51 o 
  -3   6  19        1.82      -11.55     14.00 o 
  -2   6  19        4.99        6.47     11.67 o 
  -1   6  19       75.56       85.75     17.80 o 
   0   6  19      184.88      166.37     25.75 o 
   1   6  19      110.90      131.26     25.29 o 
   2   6  19      175.44      148.46     30.12 o 
   3   6  19        2.45      -10.30     10.30 o 
   4   6  19        4.33        9.29     12.75 o 
   5   6  19       16.93       29.91     17.72 o 
  -7   7  19       88.78       48.64     26.66 o 
  -6   7  19       38.09       36.97     20.63 o 
  -5   7  19       42.20       67.22     29.16 o 
  -4   7  19       34.86       22.13     20.59 o 
  -3   7  19        9.50       -3.68     13.98 o 
  -2   7  19        0.43        4.06     16.09 o 
  -1   7  19       10.37       15.16     10.41 o 
   0   7  19        7.98        6.21     13.68 o 
   1   7  19       58.74       66.98     20.34 o 
   2   7  19       30.28       28.14     14.89 o 
   3   7  19        1.51        9.36     13.14 o 
   4   7  19        8.29       12.77     14.32 o 
  -6   8  19       17.95        1.43     17.12 o 
  -5   8  19       49.03        9.94     23.06 o 
  -4   8  19       77.05       85.64     28.63 o 
  -3   8  19       16.45        5.56     19.55 o 
  -2   8  19        6.45       -9.75     15.09 o 
  -1   8  19        1.69        0.91     16.46 o 
   0   8  19       30.04       22.65     16.43 o 
   1   8  19        4.09        6.80      9.71 o 
   2   8  19        0.07        8.09     10.77 o 
   3   8  19      126.44      123.53     21.11 o 
  -4   9  19        0.64      -10.42     22.89 o 
  -3   9  19        3.44      -12.95     14.82 o 
  -2   9  19        0.61        2.43     17.79 o 
  -1   9  19        3.38       -4.03     15.04 o 
   0   9  19        0.25      -11.20     16.31 o 
   1   9  19       16.12       -6.25     12.23 o 
 -10   0  20       31.42       27.01     27.01 o 
  -9   0  20        4.94       16.14     21.74 o 
  -8   0  20        3.58        1.32     19.44 o 
  -7   0  20       78.42      117.60     39.53 o 
  -6   0  20       66.58       61.05     17.00 o 
  -5   0  20        7.12       14.43     11.47 o 
  -4   0  20       16.08       10.66     10.08 o 
  -3   0  20      661.16      646.23     42.72 o 
  -2   0  20      248.51      241.03     27.07 o 
  -1   0  20       41.05       55.70     21.08 o 
   0   0  20      453.49      453.41     54.85 o 
   1   0  20      359.35      387.07     61.93 o 
   2   0  20      127.09      140.33     49.41 o 
   3   0  20      105.46       81.37     38.21 o 
   4   0  20        0.68        7.25     19.11 o 
   5   0  20       69.82      112.66     50.07 o 
   6   0  20        1.71       -2.64     21.08 o 
   7   0  20       12.78       35.58     22.07 o 
 -10   1  20       39.34       32.38     18.38 o 
  -9   1  20        1.82       12.54     15.05 o 
  -8   1  20       70.31       82.58     26.75 o 
  -7   1  20        1.24       15.29     12.84 o 
  -6   1  20       11.46       12.89      9.96 o 
  -5   1  20       23.26       18.54      8.67 o 
  -4   1  20        0.37        7.02      6.57 o 
  -3   1  20       50.97       56.76     11.92 o 
  -2   1  20        1.69       12.11      7.58 o 
  -1   1  20     1082.32     1153.61     51.03 o 
   0   1  20      597.37      563.21     42.77 o 
   1   1  20       13.34        6.10     10.92 o 
   2   1  20     1402.81     1490.24     88.85 o 
   3   1  20      435.54      469.93     51.56 o 
   4   1  20      218.92      232.99     41.69 o 
   5   1  20        1.97       -9.21     10.84 o 
   6   1  20        1.41       -0.64     16.88 o 
   7   1  20       15.59        9.46     17.25 o 
 -10   2  20        4.20       -1.10     15.62 o 
  -9   2  20        9.00       15.05     50.90 o 
  -8   2  20        0.21       16.57     13.05 o 
  -7   2  20        2.99        3.09      9.38 o 
  -6   2  20        1.96       -7.33      9.12 o 
  -5   2  20       30.95       32.68     12.02 o 
  -4   2  20      141.41      129.47     14.65 o 
  -3   2  20        7.61       -0.15      6.56 o 
  -2   2  20      248.77      234.40     22.08 o 
  -1   2  20       97.53       83.66     20.85 o 
   0   2  20       67.18       81.48     20.58 o 
   1   2  20      479.97      469.67     47.07 o 
   2   2  20        1.29       -0.96      9.80 o 
   3   2  20       14.61       28.70     13.99 o 
   4   2  20      215.09      232.81     33.09 o 
   5   2  20       34.18       34.47     15.60 o 
   6   2  20       29.52       10.73     15.64 o 
   7   2  20       15.41       22.17     16.74 o 
  -9   3  20       40.66       81.07     25.40 o 
  -8   3  20        0.02        2.28     10.83 o 
  -7   3  20       26.94       49.91     14.59 o 
  -6   3  20       50.64       50.29     14.26 o 
  -5   3  20        0.09        2.97      9.52 o 
  -4   3  20      383.29      386.16     25.99 o 
  -3   3  20     1110.13     1117.81     57.12 o 
  -2   3  20       81.59       78.85     19.08 o 
  -1   3  20      158.53      173.25     27.56 o 
   0   3  20      165.50      153.86     28.78 o 
   1   3  20        1.40       14.90     10.40 o 
   2   3  20      522.78      553.76     39.30 o 
   3   3  20      496.54      494.16     38.73 o 
   4   3  20       67.23       72.20     21.71 o 
   5   3  20        0.03        6.21     13.19 o 
   6   3  20        1.48      -12.28     12.28 o 
  -9   4  20        1.52        1.34     13.13 o 
  -8   4  20        8.38        9.35     11.04 o 
  -7   4  20       33.16       40.21     14.03 o 
  -6   4  20        3.95       -8.89      8.89 o 
  -5   4  20        0.24       -2.48      9.18 o 
  -4   4  20       48.57       37.09     16.82 o 
  -3   4  20       24.92       14.72     15.32 o 
  -2   4  20      881.87      874.62     53.65 o 
  -1   4  20      564.19      535.30     42.96 o 
   0   4  20       99.73       97.01     19.91 o 
   1   4  20       17.03       30.87     12.71 o 
   2   4  20      174.06      197.62     28.46 o 
   3   4  20        5.20        6.24     10.66 o 
   4   4  20        1.17        0.64     11.23 o 
   5   4  20        0.56        6.38     13.95 o 
   6   4  20        0.41        6.13     14.85 o 
  -8   5  20        0.85      -12.14     12.51 o 
  -7   5  20        4.99       -0.10     11.65 o 
  -6   5  20        0.35       10.09     11.59 o 
  -5   5  20       32.38       34.23     16.14 o 
  -4   5  20      447.32      446.61     52.87 o 
  -3   5  20      233.10      276.23     41.92 o 
  -2   5  20      101.64      105.85     21.94 o 
  -1   5  20      212.52      210.51     24.28 o 
   0   5  20      274.42      262.38     28.14 o 
   1   5  20       79.92       64.89     17.62 o 
   2   5  20       82.79       86.32     20.54 o 
   3   5  20        7.50       -9.74      9.74 o 
   4   5  20       21.57       31.27     14.23 o 
   5   5  20       18.37       10.09     14.49 o 
  -8   6  20        0.24      -12.54     13.94 o 
  -7   6  20        1.32       14.34     13.70 o 
  -6   6  20       18.70       33.51     18.01 o 
  -5   6  20        5.56      -11.89     22.07 o 
  -4   6  20       67.93       58.32     25.84 o 
  -3   6  20        5.60       -0.26     12.81 o 
  -2   6  20        0.41       -7.44     13.25 o 
  -1   6  20        2.59       -3.47      8.96 o 
   0   6  20        1.88       -7.28     11.54 o 
   1   6  20        0.86       -9.85      9.85 o 
   2   6  20       45.09       36.07     13.41 o 
   3   6  20        0.58        1.06     16.50 o 
   4   6  20        2.00       12.52     16.77 o 
   5   6  20        0.86       19.11     28.33 o 
  -7   7  20       64.91       31.67     18.93 o 
  -6   7  20      113.19       88.49     37.88 o 
  -5   7  20       68.66       61.36     26.01 o 
  -4   7  20        3.66       -5.12     16.39 o 
  -3   7  20       17.56       25.70     20.03 o 
  -2   7  20       11.72        9.01     19.13 o 
  -1   7  20       26.86       11.77     13.51 o 
   0   7  20        1.05       -9.41      9.41 o 
   1   7  20      261.19      259.19     36.62 o 
   2   7  20       31.14       13.52     13.69 o 
   3   7  20        0.17       -0.91     13.18 o 
   4   7  20        1.20       -2.76     12.64 o 
  -5   8  20        4.97       31.80     18.36 o 
  -4   8  20        0.08       15.05     18.28 o 
  -3   8  20       10.96       17.17     19.63 o 
  -2   8  20        0.00       -0.67     15.53 o 
  -1   8  20       11.04       -7.67     15.76 o 
   0   8  20       18.02       10.05     14.64 o 
   1   8  20        4.88        9.97     11.89 o 
   2   8  20       13.76       16.56     11.83 o 
  -3   9  20       28.39       23.15     20.48 o 
  -2   9  20       29.55       16.98     42.99 o 
  -1   9  20        6.85      -11.48     16.46 o 
   0   9  20        0.34       18.20     18.29 o 
  -9   1  21        2.43       25.20     16.99 o 
  -8   1  21        7.91        5.09     17.95 o 
  -7   1  21       47.46       61.21     17.10 o 
  -6   1  21      174.33      175.11     22.52 o 
  -5   1  21        5.46       12.23      7.17 o 
  -4   1  21       35.77       27.43      9.96 o 
  -3   1  21        0.02       -2.51      6.11 o 
  -2   1  21      177.21      173.51     19.45 o 
  -1   1  21        4.49       17.82     11.33 o 
   0   1  21     1060.36     1097.50     60.95 o 
   1   1  21      375.17      384.88     37.51 o 
   2   1  21        1.92        2.92     12.48 o 
   3   1  21       40.07       18.78     15.91 o 
   4   1  21       23.69       33.52     19.71 o 
   5   1  21       28.18       30.17     18.97 o 
   6   1  21        0.45       16.55     19.38 o 
  -9   2  21        6.75       -3.15     18.28 o 
  -8   2  21       73.89      101.70     28.42 o 
  -7   2  21       11.44       15.03     10.76 o 
  -6   2  21       14.31       24.37     10.53 o 
  -5   2  21        0.67       -5.25      9.04 o 
  -4   2  21       70.62       64.34     12.26 o 
  -3   2  21      119.66      117.54     18.38 o 
  -2   2  21      417.55      389.02     35.54 o 
  -1   2  21       55.33       70.00     19.07 o 
   0   2  21      199.72      166.85     28.23 o 
   1   2  21      319.49      307.56     33.98 o 
   2   2  21       89.76      118.36     26.53 o 
   3   2  21        0.02       -2.32     12.42 o 
   4   2  21        8.48       10.18     11.87 o 
   5   2  21       11.84       14.78     13.71 o 
   6   2  21        6.50       -0.88     12.43 o 
  -9   3  21       10.20       34.46     18.57 o 
  -8   3  21      114.23      123.66     22.68 o 
  -7   3  21       16.27        4.58      9.64 o 
  -6   3  21        0.02        5.68      9.87 o 
  -5   3  21        0.76       -0.75     10.77 o 
  -4   3  21        1.84        2.76     12.75 o 
  -3   3  21     1151.47     1177.73     70.65 o 
  -2   3  21        7.82       20.85     12.91 o 
  -1   3  21      219.54      202.51     27.96 o 
   0   3  21        4.82       -2.31      9.98 o 
   1   3  21      252.54      233.98     30.34 o 
   2   3  21       13.04       16.48     12.41 o 
   3   3  21      136.38      124.95     23.62 o 
   4   3  21        5.22       17.56     14.26 o 
   5   3  21        0.92        7.99     13.96 o 
   6   3  21       14.84        7.65     15.14 o 
  -9   4  21        1.19       22.73     25.70 o 
  -8   4  21       12.56       12.79     12.17 o 
  -7   4  21        1.41       -5.35     10.74 o 
  -6   4  21       32.37       18.05     11.51 o 
  -5   4  21      242.80      245.30     31.89 o 
  -4   4  21       80.83      102.14     30.21 o 
  -3   4  21       61.27       62.72     18.79 o 
  -2   4  21       61.26       55.83     17.90 o 
  -1   4  21       59.22       44.57     16.21 o 
   0   4  21      403.59      397.50     38.61 o 
   1   4  21       42.57       42.57     14.55 o 
   2   4  21       11.33        3.48     10.80 o 
   3   4  21       26.68       35.42     14.69 o 
   4   4  21       13.77       -1.76     12.54 o 
   5   4  21       35.84       16.79     17.10 o 
  -8   5  21       25.53       31.29     13.43 o 
  -7   5  21        3.13        0.13     12.60 o 
  -6   5  21       18.66       14.66     14.59 o 
  -5   5  21       67.37       77.64     21.97 o 
  -4   5  21        1.45        8.68     15.56 o 
  -3   5  21      613.33      615.07     61.57 o 
  -2   5  21       16.13       15.74     11.63 o 
  -1   5  21      325.85      324.49     34.77 o 
   0   5  21        1.18       -8.89      8.89 o 
   1   5  21        6.85        1.57     10.36 o 
   2   5  21       13.91       24.72     12.78 o 
   3   5  21        6.53       14.24     11.76 o 
   4   5  21       17.80       12.26     12.29 o 
   5   5  21       13.40        8.46     16.08 o 
  -7   6  21        8.98        9.42     13.20 o 
  -6   6  21        4.27       -2.37     12.59 o 
  -5   6  21       29.18       50.20     24.86 o 
  -4   6  21        7.92       -0.86     16.64 o 
  -3   6  21      134.45      110.43     33.06 o 
  -2   6  21        1.01        1.98     14.30 o 
  -1   6  21       44.49       29.22     13.61 o 
   0   6  21       26.34       41.95     13.96 o 
   1   6  21        9.12        5.47     10.44 o 
   2   6  21       26.95       26.94     13.67 o 
   3   6  21       29.22       27.17     12.86 o 
   4   6  21       25.28       20.66     13.84 o 
  -6   7  21      101.13       61.50     43.81 o 
  -5   7  21      151.49       70.73     28.56 o 
  -4   7  21       15.74       32.91     20.21 o 
  -3   7  21        0.78       -5.41     16.04 o 
  -2   7  21        2.10        9.84     18.04 o 
  -1   7  21        4.76        9.04     16.21 o 
   0   7  21       47.71       47.81     14.79 o 
   1   7  21        0.59       -2.37     10.74 o 
   2   7  21        0.14       -8.83     11.08 o 
   3   7  21      121.02       59.27     84.99 o 
  -4   8  21       35.73       14.07     34.10 o 
  -3   8  21       11.11       15.52     17.16 o 
  -2   8  21       28.87       33.09     31.46 o 
  -1   8  21        0.63       -0.05     16.88 o 
   0   8  21        2.52       -0.85     15.59 o 
   1   8  21       40.80       29.55     13.24 o 
  -9   0  22       34.35       71.49     37.55 o 
  -8   0  22        8.73      -16.14     18.78 o 
  -7   0  22        0.43       17.46     24.05 o 
  -6   0  22      115.39       98.62     26.57 o 
  -5   0  22       41.16       41.78     14.69 o 
  -4   0  22      175.47      150.35     24.46 o 
  -3   0  22        5.14       16.91     12.84 o 
  -2   0  22       94.76      116.87     29.31 o 
  -1   0  22      147.53      141.23     32.88 o 
   0   0  22        6.90        8.83     12.85 o 
   1   0  22       36.93       61.93     32.28 o 
   2   0  22       39.62       38.21     26.02 o 
   3   0  22        1.27       -0.99     17.46 o 
   4   0  22       29.22       33.93     29.98 o 
   5   0  22        9.95       -4.94     23.39 o 
   6   0  22       69.45       26.35     28.33 o 
  -9   1  22       26.80       34.94     20.10 o 
  -8   1  22        7.53       16.07     16.60 o 
  -7   1  22        0.20       10.59     16.80 o 
  -6   1  22       67.21       88.74     17.73 o 
  -5   1  22        0.07        0.85      6.95 o 
  -4   1  22      293.58      284.53     20.76 o 
  -3   1  22      452.01      435.87     25.48 o 
  -2   1  22       43.41       25.36     12.25 o 
  -1   1  22       74.74       52.15     18.46 o 
   0   1  22       97.14      121.58     25.02 o 
   1   1  22       26.07       18.40     13.78 o 
   2   1  22       49.28       41.42     18.86 o 
   3   1  22        0.10        2.16     14.45 o 
   4   1  22        0.04        0.36     13.45 o 
   5   1  22        1.63       18.59     18.52 o 
   6   1  22        3.60       12.19     19.56 o 
  -9   2  22       11.03       16.31     17.70 o 
  -8   2  22       22.48       48.33     19.13 o 
  -7   2  22        1.56        3.53     10.24 o 
  -6   2  22        0.61       -9.61      9.61 o 
  -5   2  22      137.90      157.57     22.21 o 
  -4   2  22      130.91      139.79     16.83 o 
  -3   2  22      143.16      145.67     24.93 o 
  -2   2  22      217.55      200.77     28.25 o 
  -1   2  22      153.61      156.99     26.67 o 
   0   2  22       27.52       31.14     15.24 o 
   1   2  22      107.74      106.84     26.19 o 
   2   2  22       75.02       83.46     22.11 o 
   3   2  22       31.26       48.59     21.42 o 
   4   2  22        0.49       -9.37     14.39 o 
   5   2  22        9.44        9.84     17.68 o 
   6   2  22        6.49        7.28     17.36 o 
  -8   3  22        0.00      -12.24     12.24 o 
  -7   3  22        2.06       11.25     11.35 o 
  -6   3  22        6.35       11.03     10.52 o 
  -5   3  22       38.70       20.83     14.10 o 
  -4   3  22       55.28       51.05     19.49 o 
  -3   3  22       20.77        7.08     14.33 o 
  -2   3  22      591.23      640.00     46.91 o 
  -1   3  22       17.27       14.40     12.87 o 
   0   3  22       29.62       19.60     14.74 o 
   1   3  22       72.95       66.07     19.46 o 
   2   3  22       29.18       28.96     15.04 o 
   3   3  22       48.21       59.54     17.96 o 
   4   3  22       74.36       68.03     22.71 o 
   5   3  22        3.53       14.23     15.29 o 
  -8   4  22       32.57       16.57     13.14 o 
  -7   4  22       23.14       13.31     11.75 o 
  -6   4  22        0.06        1.18     15.65 o 
  -5   4  22       58.94       43.26     17.72 o 
  -4   4  22        8.51       13.15     15.83 o 
  -3   4  22       20.34       14.57     16.29 o 
  -2   4  22       49.24       47.85     16.95 o 
  -1   4  22        0.50       -6.97     10.62 o 
   0   4  22        0.12       -9.09     10.32 o 
   1   4  22      244.15      259.17     28.80 o 
   2   4  22       11.24        9.83     11.79 o 
   3   4  22       27.89       40.83     15.81 o 
   4   4  22        3.00       -1.18     14.71 o 
   5   4  22        0.73      -13.61     13.61 o 
  -7   5  22        8.24        5.18     13.76 o 
  -6   5  22        2.58       -3.91     12.35 o 
  -5   5  22       74.04       41.37     29.81 o 
  -4   5  22      111.33      111.45     33.16 o 
  -3   5  22       95.15       63.67     27.53 o 
  -2   5  22        9.63       -7.32     10.42 o 
  -1   5  22        0.31        0.40     11.37 o 
   0   5  22       14.93       26.66     12.51 o 
   1   5  22      319.65      433.38     35.96 o 
   2   5  22        5.30        1.34     10.64 o 
   3   5  22       40.26       31.14     14.00 o 
   4   5  22        8.49        8.70     13.41 o 
  -7   6  22       79.31       61.68     22.73 o 
  -6   6  22       34.57       15.22     18.36 o 
  -5   6  22       14.73        8.24     17.02 o 
  -4   6  22       47.50       54.25     24.22 o 
  -3   6  22       25.21        8.53     18.57 o 
  -2   6  22       15.35       15.00     19.74 o 
  -1   6  22       21.63        7.46     11.24 o 
   0   6  22       73.84       74.60     18.07 o 
   1   6  22        3.60       -4.22     10.38 o 
   2   6  22       12.33       -3.10     11.94 o 
   3   6  22       26.99       12.42     15.50 o 
  -5   7  22        9.32       -2.43     15.02 o 
  -4   7  22       33.70        1.39     20.54 o 
  -3   7  22      119.87       58.61     68.03 o 
  -2   7  22        3.34      -12.03     15.48 o 
  -1   7  22       14.48       17.36     17.41 o 
   0   7  22        4.50       21.38     11.60 o 
   1   7  22        1.45      -10.15     10.15 o 
   2   7  22       23.38       23.54     14.84 o 
  -3   8  22        0.00       -8.02     19.77 o 
  -2   8  22       22.80       10.36     16.62 o 
  -1   8  22       27.83        7.54     18.28 o 
   0   8  22        0.00       -5.60     18.40 o 
  -9   1  23        1.91      -11.60     15.59 o 
  -8   1  23        4.85       14.89     16.23 o 
  -7   1  23        7.64       21.32     15.48 o 
  -6   1  23      181.07      199.05     24.11 o 
  -5   1  23      594.42      642.32     34.51 o 
  -4   1  23      133.81      153.02     17.90 o 
  -3   1  23        0.21       -7.74      7.74 o 
  -2   1  23       15.15        1.48     10.20 o 
  -1   1  23        0.81        0.55     10.71 o 
   0   1  23      201.82      214.08     33.00 o 
   1   1  23       15.11       15.26     12.73 o 
   2   1  23       41.22       59.66     22.60 o 
   3   1  23       21.05       23.49     16.80 o 
   4   1  23       22.33        5.52     16.41 o 
   5   1  23       19.40       23.86     14.89 o 
  -8   2  23        0.03        5.56     15.56 o 
  -7   2  23        6.69       19.77     17.47 o 
  -6   2  23       78.78       90.82     18.47 o 
  -5   2  23      175.86      205.45     22.66 o 
  -4   2  23       17.85       24.48     11.05 o 
  -3   2  23        6.36       11.39     11.54 o 
  -2   2  23       74.34       74.98     20.51 o 
  -1   2  23       97.27      123.48     26.58 o 
   0   2  23      115.89      110.07     25.90 o 
   1   2  23      142.14      135.87     28.06 o 
   2   2  23       30.02       18.62     14.35 o 
   3   2  23        1.44       -7.25     14.63 o 
   4   2  23       14.29       18.06     17.95 o 
   5   2  23       29.93       14.06     16.75 o 
  -8   3  23       47.90       57.60     19.48 o 
  -7   3  23       10.01       29.46     12.70 o 
  -6   3  23       23.86        6.19     25.72 o 
  -5   3  23        1.81        9.20     12.89 o 
  -4   3  23        9.52        6.62     12.01 o 
  -3   3  23        6.49       13.65     12.27 o 
  -2   3  23      382.97      375.15     36.96 o 
  -1   3  23      248.73      253.70     32.34 o 
   0   3  23       46.17       48.62     18.23 o 
   1   3  23       26.27       10.56     12.27 o 
   2   3  23       12.96        6.30     12.69 o 
   3   3  23       11.61       20.45     19.27 o 
   4   3  23        0.09        0.81     12.56 o 
   5   3  23       24.13        4.53     14.54 o 
  -8   4  23        5.56        2.76     15.98 o 
  -7   4  23        1.64       10.39     13.14 o 
  -6   4  23       20.60       20.29     15.33 o 
  -5   4  23       13.71        5.43     13.91 o 
  -4   4  23       76.73       80.56     28.65 o 
  -3   4  23       10.29      -12.13     15.46 o 
  -2   4  23        0.10      -11.10     11.10 o 
  -1   4  23       61.34       57.89     25.47 o 
   0   4  23      114.10      144.41     29.18 o 
   1   4  23      120.93      116.84     30.31 o 
   2   4  23       44.89       42.19     14.70 o 
   3   4  23        6.33       16.49     11.50 o 
   4   4  23       16.32       15.54     13.89 o 
  -7   5  23       44.02       27.60     20.64 o 
  -6   5  23       56.55       75.56     22.05 o 
  -5   5  23        4.47       23.33     18.15 o 
  -4   5  23      178.88      208.49     46.84 o 
  -3   5  23        3.44       10.01     17.13 o 
  -2   5  23       12.67       16.78     17.95 o 
  -1   5  23       35.37       35.26     17.33 o 
   0   5  23        3.03        7.83     12.53 o 
   1   5  23       86.00       86.72     20.73 o 
   2   5  23        0.07       10.18     11.41 o 
   3   5  23        8.39        4.59     11.71 o 
  -6   6  23        5.16      -14.51     21.08 o 
  -5   6  23        7.09       10.05     17.70 o 
  -4   6  23       12.54       31.88     24.87 o 
  -3   6  23       50.82       63.86     29.15 o 
  -2   6  23        2.97        6.94     16.36 o 
  -1   6  23       24.24       23.26     15.81 o 
   0   6  23       21.62       30.73     14.50 o 
   1   6  23        2.86       -2.34     11.12 o 
   2   6  23        4.77        7.46     12.36 o 
  -4   7  23       89.17       33.44     51.06 o 
  -3   7  23        0.55        6.23     16.46 o 
  -2   7  23        4.57       14.08     17.12 o 
  -1   7  23        1.36       -9.94     13.65 o 
   0   7  23        5.09      -10.13     10.13 o 
   1   7  23        0.17       -4.52     10.84 o 
  -8   0  24        2.30      -19.77     19.77 o 
  -7   0  24       54.38      102.12     42.17 o 
  -6   0  24       50.21       88.29     32.94 o 
  -5   0  24       19.12       35.04     14.70 o 
  -4   0  24      377.31      395.77     36.42 o 
  -3   0  24       39.46       39.33     14.62 o 
  -2   0  24       33.09       17.84     17.23 o 
  -1   0  24       93.12       59.47     24.57 o 
   0   0  24      332.32      337.99     62.92 o 
   1   0  24      101.72       91.25     41.51 o 
   2   0  24       21.32       29.98     26.35 o 
   3   0  24       60.10      129.46     48.75 o 
   4   0  24       30.73        0.00     22.73 o 
   5   0  24      129.11        3.95     28.33 o 
  -8   1  24        2.36       10.59     17.86 o 
  -7   1  24       59.80       91.48     26.54 o 
  -6   1  24       61.99       83.82     17.71 o 
  -5   1  24      105.71      113.85     20.27 o 
  -4   1  24       16.13        3.49      8.19 o 
  -3   1  24      197.92      218.99     26.08 o 
  -2   1  24      154.94      143.93     22.67 o 
  -1   1  24        4.97       18.33     13.15 o 
   0   1  24       56.69       92.63     22.42 o 
   1   1  24        6.32       11.84     15.17 o 
   2   1  24       19.52       40.03     20.26 o 
   3   1  24       11.40       11.15     17.01 o 
   4   1  24        0.00       -2.23     16.93 o 
  -8   2  24       31.56       49.37     23.75 o 
  -7   2  24        0.07       -9.51     22.66 o 
  -6   2  24       45.72       50.16     27.86 o 
  -5   2  24        0.31        4.38     11.37 o 
  -4   2  24       24.50       20.52     12.33 o 
  -3   2  24        0.08        6.48     12.09 o 
  -2   2  24        4.43        5.79     11.42 o 
  -1   2  24        0.24       -5.15     10.74 o 
   0   2  24       13.01       22.88     14.70 o 
   1   2  24       31.65       46.67     16.87 o 
   2   2  24       19.16       25.20     17.35 o 
   3   2  24       21.44       25.89     20.36 o 
   4   2  24       24.30       25.50     17.86 o 
  -7   3  24        2.32       15.58     14.66 o 
  -6   3  24       88.77       98.58     23.93 o 
  -5   3  24      269.46      341.09     37.61 o 
  -4   3  24      125.18      124.67     32.80 o 
  -3   3  24       93.23       80.88     21.74 o 
  -2   3  24       73.44       65.41     19.50 o 
  -1   3  24       20.86       27.08     14.03 o 
   0   3  24      199.83      183.05     33.25 o 
   1   3  24      109.57       99.90     26.34 o 
   2   3  24        3.44        0.12     12.59 o 
   3   3  24        0.73        2.73     15.29 o 
   4   3  24       60.44       57.56     50.07 o 
  -7   4  24        0.10      -13.44     13.44 o 
  -6   4  24        3.10        2.68     12.93 o 
  -5   4  24       55.05       67.11     20.29 o 
  -4   4  24       12.56       -0.86     16.13 o 
  -3   4  24       91.31      111.25     33.82 o 
  -2   4  24       28.51       43.33     17.35 o 
  -1   4  24       29.83        7.37     13.91 o 
   0   4  24        0.16      -11.93     14.23 o 
   1   4  24       12.53       11.10     13.96 o 
   2   4  24        0.09      -10.63     10.63 o 
   3   4  24        3.96       -0.65     10.78 o 
  -6   5  24       79.18      134.35     29.41 o 
  -5   5  24        2.01       -5.06     15.79 o 
  -4   5  24       47.64       25.28     20.95 o 
  -3   5  24        8.16       21.10     18.28 o 
  -2   5  24       10.10       -6.52     14.88 o 
  -1   5  24        6.99        3.44     12.39 o 
   0   5  24        0.24        3.83     13.18 o 
   1   5  24        3.58       -3.66     11.32 o 
   2   5  24       59.16       40.80     16.59 o 
   3   5  24       28.26       18.13     15.42 o 
  -5   6  24        1.20        9.30     17.70 o 
  -4   6  24       98.54       35.57     50.07 o 
  -3   6  24        1.07        1.85     18.40 o 
  -2   6  24        0.14       17.56     18.42 o 
  -1   6  24        2.54      -15.81     15.81 o 
   0   6  24       22.41       17.23     13.21 o 
   1   6  24       26.90       22.25     12.93 o 
  -3   7  24        1.86      -18.89     18.89 o 
  -2   7  24        0.97        2.69     20.02 o 
  -1   7  24        2.28       10.05     18.28 o 
  -7   1  25       55.79       50.77     40.68 o 
  -6   1  25       14.76       18.51     13.63 o 
  -5   1  25       36.04       52.14     15.96 o 
  -4   1  25      125.65      119.51     18.21 o 
  -3   1  25        0.01       -0.92      9.92 o 
  -2   1  25        2.40       25.53     14.33 o 
  -1   1  25       41.23       20.19     13.61 o 
   0   1  25       25.62       26.46     16.12 o 
   1   1  25        6.83      -11.89     13.85 o 
   2   1  25        0.61        2.35     13.41 o 
   3   1  25       73.06      100.54     31.76 o 
   4   1  25       39.28       44.87     55.18 o 
  -7   2  25        2.36       -6.40     12.50 o 
  -6   2  25        5.93       15.02     21.62 o 
  -5   2  25       97.54       96.18     22.55 o 
  -4   2  25        0.60      -12.79     12.79 o 
  -3   2  25       41.57       33.45     16.23 o 
  -2   2  25       67.36       66.54     20.36 o 
  -1   2  25        3.40        4.08     11.83 o 
   0   2  25        0.61        8.75     12.19 o 
   1   2  25       74.11       91.23     23.95 o 
   2   2  25       49.58       68.73     27.48 o 
   3   2  25        0.09      -14.21     14.21 o 
  -7   3  25        0.59       -5.12     13.50 o 
  -6   3  25        5.01       16.24     14.58 o 
  -5   3  25        1.49       16.14     13.80 o 
  -4   3  25       53.00       52.22     24.21 o 
  -3   3  25       15.91        8.19     13.52 o 
  -2   3  25        3.59       -1.26     11.13 o 
  -1   3  25        1.04       15.19     13.15 o 
   0   3  25       75.01       89.32     23.39 o 
   1   3  25       14.27       10.62     13.40 o 
   2   3  25       20.10        0.27     13.31 o 
   3   3  25        0.00       -9.30     14.52 o 
  -6   4  25       33.32       55.09     20.48 o 
  -5   4  25        5.04       -0.33     14.44 o 
  -4   4  25       17.28       30.17     20.16 o 
  -3   4  25        0.50        5.56     17.13 o 
  -2   4  25        1.41        0.73     12.76 o 
  -1   4  25       20.85      -10.89     10.89 o 
   0   4  25        5.59       -8.90     14.29 o 
   1   4  25       45.01       41.70     17.24 o 
   2   4  25        0.30        6.78     12.02 o 
  -5   5  25        3.56        1.20     18.51 o 
  -4   5  25        0.01        5.44     18.20 o 
  -3   5  25        0.02       -6.79     33.27 o 
  -2   5  25        0.19      -10.28     14.90 o 
  -1   5  25       42.42       17.63     14.50 o 
   0   5  25       16.12       12.96     14.57 o 
   1   5  25      178.22      100.41     69.43 o 
   2   5  25       32.23       21.29     21.76 o 
  -4   6  25       22.87        7.02     23.64 o 
  -3   6  25        4.60        7.92     18.27 o 
  -2   6  25       41.52       21.17     41.01 o 
  -1   6  25        6.42        4.00     17.79 o 
   0   6  25       45.87       12.29     14.87 o 
  -7   0  26       10.82      -15.81     23.06 o 
  -6   0  26        0.52      -18.78     18.78 o 
  -5   0  26       27.62       31.64     18.02 o 
  -4   0  26       59.36       51.60     22.23 o 
  -3   0  26       39.42       49.46     21.13 o 
  -2   0  26        2.45        2.88     20.09 o 
  -1   0  26       62.58       99.16     41.84 o 
   0   0  26      247.06      264.53     61.27 o 
   1   0  26      171.50      182.17     56.66 o 
   2   0  26       23.40       19.77     25.37 o 
   3   0  26       38.02       86.64     41.84 o 
  -7   1  26       50.38       27.06     20.70 o 
  -6   1  26        5.93      -10.83     15.43 o 
  -5   1  26      122.57      149.63     27.42 o 
  -4   1  26        0.75       -7.05      9.90 o 
  -3   1  26        0.88        1.10     10.63 o 
  -2   1  26      139.76      142.83     28.29 o 
  -1   1  26      145.46      190.14     33.83 o 
   0   1  26       55.02       59.45     19.63 o 
   1   1  26        8.75       15.32     21.08 o 
   2   1  26       50.22       67.22     25.94 o 
   3   1  26        3.26       13.01     17.54 o 
  -6   2  26       88.22      137.62     26.79 o 
  -5   2  26       26.85       20.74     14.15 o 
  -4   2  26       20.75       36.82     18.62 o 
  -3   2  26       16.46       33.04     15.13 o 
  -2   2  26      120.81      118.04     27.59 o 
  -1   2  26        0.26        1.41     12.70 o 
   0   2  26       32.53       52.59     16.78 o 
   1   2  26        3.19        1.29     15.46 o 
   2   2  26        5.45       12.25     17.53 o 
   3   2  26       19.69       13.63     18.98 o 
  -6   3  26       22.29       12.60     14.81 o 
  -5   3  26       14.64       13.15     20.20 o 
  -4   3  26        0.08       10.89     16.42 o 
  -3   3  26       44.47       49.05     24.53 o 
  -2   3  26       45.53       48.51     17.10 o 
  -1   3  26       10.09        5.33     12.66 o 
   0   3  26        1.76       -0.87     12.54 o 
   1   3  26       54.56       61.49     35.74 o 
   2   3  26        0.05      -11.93     11.93 o 
  -5   4  26        2.59        9.81     18.72 o 
  -4   4  26       35.74       28.18     23.06 o 
  -3   4  26        7.21        6.79     18.86 o 
  -2   4  26        6.99      -11.60     23.39 o 
  -1   4  26       94.60       57.86     36.06 o 
   0   4  26        1.31      -11.78     11.78 o 
   1   4  26        5.33       -4.44     13.07 o 
  -4   5  26        0.00       35.62     20.32 o 
  -3   5  26       38.88       19.76     17.41 o 
  -2   5  26        2.08        2.50     19.44 o 
  -1   5  26      184.47      122.20     67.25 o 
   0   5  26        1.16       12.41     15.38 o 
  -6   1  27       22.31       20.42     27.01 o 
  -5   1  27        8.82       30.56     17.22 o 
  -4   1  27       88.32      104.30     21.49 o 
  -3   1  27        2.00        5.48     12.74 o 
  -2   1  27        0.06        9.07     13.25 o 
  -1   1  27       88.52      122.30     26.77 o 
   0   1  27       39.42       31.94     20.59 o 
   1   1  27        1.40       34.48     17.77 o 
   2   1  27       17.86       37.44     19.67 o 
  -6   2  27        0.20       -2.37     14.60 o 
  -5   2  27        0.36       -0.38     14.18 o 
  -4   2  27        1.01       16.33     18.57 o 
  -3   2  27       22.70       16.37     14.97 o 
  -2   2  27       56.39       69.03     20.95 o 
  -1   2  27       50.87       82.93     22.93 o 
   0   2  27       18.99       20.95     13.69 o 
   1   2  27       28.29       14.33     19.60 o 
   2   2  27        9.95       18.78     28.00 o 
  -5   3  27        7.74      -11.22     16.88 o 
  -4   3  27       54.09       73.10     25.72 o 
  -3   3  27        0.17        3.48     16.60 o 
  -2   3  27        0.27        2.06     14.59 o 
  -1   3  27        0.52       14.30     13.84 o 
   0   3  27       80.26       34.87     35.57 o 
   1   3  27        0.59        7.57     14.06 o 
  -4   4  27       26.63       21.45     20.24 o 
  -3   4  27       28.54       19.08     20.10 o 
  -2   4  27       31.20       34.66     22.73 o 
  -1   4  27        3.35       -0.38     12.93 o 
   0   4  27       25.38       24.59     19.17 o 
  -4   0  28        8.33      -10.54     25.20 o 
  -3   0  28       38.86       58.87     23.22 o 
  -2   0  28      293.06      370.29     46.85 o 
  -1   0  28        1.91        3.29     22.07 o 
   0   0  28        1.69        1.65     20.42 o 
   1   0  28       22.04       -3.62     23.72 o 
  -5   1  28       22.56       26.98     21.19 o 
  -4   1  28        1.34        7.93     19.03 o 
  -3   1  28        1.92       -5.12     12.81 o 
  -2   1  28        0.93        2.97     13.64 o 
  -1   1  28       17.40       15.08     14.71 o 
   0   1  28       93.53      109.02     32.89 o 
  -4   2  28       24.69       36.54     21.29 o 
  -3   2  28       24.12       68.62     19.63 o 
  -2   2  28        6.08       17.68     16.66 o 
  -1   2  28        1.69      -10.74     12.74 o 
   0   2  28        1.03       -6.58     14.09 o 
  -3   3  28        0.13        5.80     17.53 o 
  -2   3  28        9.29        9.13     15.32 o 
  -1   3  28       23.39       11.03     15.85 o 
                                                 
