# Supplementary material for: (E)-3-{4,6-Dimeth­oxy-2-[(E)-4-meth­oxy­styr­yl]-3-methyl­phen­yl}-1-(2-hy­droxy-5-meth­oxy­phen­yl)prop-2-en-1-one
Source: IUCrdata. 2020 Jun 16;5(Pt 6):x200792. doi: 10.1107/S2414314620007920 (PMC9462233; doi:10.1107/S2414314620007920)
Supplement: Supplementary file 3 [file x-05-x200792-Isup3.cml]

<?xml version="1.0" encoding="UTF-8"?>
<cml convention="cmlDict:cmllite" xmlns="http://www.xml-cml.org/schema" xmlns:cmlDict="http://www.xml-cml.org/dictionary/cml/" xmlns:nameDict="http://www.xml-cml.org/dictionary/cml/name/">
  <molecule id="m1">
    <name dictRef="nameDict:unknown">(E)-3-{4,6-dimethoxy-2-[(E)-4-methoxystyryl]-3-methylphenyl}-1-(2-hydroxy-5-methoxyphenyl)prop-2-en-1-one</name>
    <atomArray>
      <atom id="a1" elementType="C">
        <label value="1" dictRef="cmlDict:locant"/>
        <label value="C" dictRef="cmlDict:locant"/>
      </atom>
      <atom id="a30" elementType="O" hydrogenCount="0">
        <label value="O" dictRef="cmlDict:locant"/>
      </atom>
      <atom id="a39" elementType="H"/>
      <atom id="a40" elementType="H"/>
      <atom id="a41" elementType="H"/>
      <atom id="a2" elementType="C">
        <label value="1" dictRef="cmlDict:locant"/>
        <label value="C" dictRef="cmlDict:locant"/>
      </atom>
      <atom id="a32" elementType="O" hydrogenCount="0">
        <label value="O" dictRef="cmlDict:locant"/>
      </atom>
      <atom id="a42" elementType="H"/>
      <atom id="a43" elementType="H"/>
      <atom id="a44" elementType="H"/>
      <atom id="a3" elementType="C">
        <label value="alpha" dictRef="cmlDict:locant"/>
      </atom>
      <atom id="a4" elementType="C">
        <label value="beta" dictRef="cmlDict:locant"/>
      </atom>
      <atom id="a5" elementType="C" hydrogenCount="0">
        <label value="1" dictRef="cmlDict:locant"/>
      </atom>
      <atom id="a6" elementType="C">
        <label value="2" dictRef="cmlDict:locant"/>
      </atom>
      <atom id="a7" elementType="C">
        <label value="3" dictRef="cmlDict:locant"/>
      </atom>
      <atom id="a8" elementType="C" hydrogenCount="0">
        <label value="4" dictRef="cmlDict:locant"/>
      </atom>
      <atom id="a9" elementType="C">
        <label value="5" dictRef="cmlDict:locant"/>
      </atom>
      <atom id="a10" elementType="C">
        <label value="6" dictRef="cmlDict:locant"/>
      </atom>
      <atom id="a45" elementType="H"/>
      <atom id="a46" elementType="H"/>
      <atom id="a47" elementType="H"/>
      <atom id="a48" elementType="H"/>
      <atom id="a49" elementType="H"/>
      <atom id="a50" elementType="H"/>
      <atom id="a11" elementType="C">
        <label value="1" dictRef="cmlDict:locant"/>
        <label value="C" dictRef="cmlDict:locant"/>
      </atom>
      <atom id="a51" elementType="H"/>
      <atom id="a52" elementType="H"/>
      <atom id="a53" elementType="H"/>
      <atom id="a12" elementType="C" hydrogenCount="0">
        <label value="1" dictRef="cmlDict:locant"/>
      </atom>
      <atom id="a13" elementType="C" hydrogenCount="0">
        <label value="2" dictRef="cmlDict:locant"/>
      </atom>
      <atom id="a14" elementType="C" hydrogenCount="0">
        <label value="3" dictRef="cmlDict:locant"/>
      </atom>
      <atom id="a15" elementType="C" hydrogenCount="0">
        <label value="4" dictRef="cmlDict:locant"/>
      </atom>
      <atom id="a16" elementType="C">
        <label value="5" dictRef="cmlDict:locant"/>
      </atom>
      <atom id="a17" elementType="C" hydrogenCount="0">
        <label value="6" dictRef="cmlDict:locant"/>
      </atom>
      <atom id="a54" elementType="H"/>
      <atom id="a18" elementType="O">
        <label value="O" dictRef="cmlDict:locant"/>
      </atom>
      <atom id="a55" elementType="H"/>
      <atom id="a19" elementType="C">
        <label value="1" dictRef="cmlDict:locant"/>
        <label value="C" dictRef="cmlDict:locant"/>
      </atom>
      <atom id="a34" elementType="O" hydrogenCount="0">
        <label value="O" dictRef="cmlDict:locant"/>
      </atom>
      <atom id="a56" elementType="H"/>
      <atom id="a57" elementType="H"/>
      <atom id="a58" elementType="H"/>
      <atom id="a20" elementType="C" hydrogenCount="0">
        <label value="1" dictRef="cmlDict:locant"/>
      </atom>
      <atom id="a21" elementType="C" hydrogenCount="0">
        <label value="2" dictRef="cmlDict:locant"/>
      </atom>
      <atom id="a22" elementType="C">
        <label value="3" dictRef="cmlDict:locant"/>
      </atom>
      <atom id="a23" elementType="C">
        <label value="4" dictRef="cmlDict:locant"/>
      </atom>
      <atom id="a24" elementType="C" hydrogenCount="0">
        <label value="5" dictRef="cmlDict:locant"/>
      </atom>
      <atom id="a25" elementType="C">
        <label value="6" dictRef="cmlDict:locant"/>
      </atom>
      <atom id="a59" elementType="H"/>
      <atom id="a60" elementType="H"/>
      <atom id="a61" elementType="H"/>
      <atom id="a26" elementType="C" hydrogenCount="0">
        <label value="1" dictRef="cmlDict:locant"/>
      </atom>
      <atom id="a27" elementType="C">
        <label value="2" dictRef="cmlDict:locant"/>
      </atom>
      <atom id="a28" elementType="C">
        <label value="3" dictRef="cmlDict:locant"/>
      </atom>
      <atom id="a36" elementType="O" hydrogenCount="0">
        <label value="O" dictRef="cmlDict:locant"/>
      </atom>
      <atom id="a62" elementType="H"/>
      <atom id="a63" elementType="H"/>
      <atom id="a37" elementType="C">
        <label value="1'" dictRef="cmlDict:locant"/>
        <label value="C'" dictRef="cmlDict:locant"/>
      </atom>
      <atom id="a38" elementType="O" hydrogenCount="0">
        <label value="O'" dictRef="cmlDict:locant"/>
      </atom>
      <atom id="a64" elementType="H"/>
      <atom id="a65" elementType="H"/>
      <atom id="a66" elementType="H"/>
    </atomArray>
    <bondArray>
      <bond id="a1_a30" atomRefs2="a1 a30" order="S"/>
      <bond id="a1_a39" atomRefs2="a1 a39" order="S"/>
      <bond id="a1_a40" atomRefs2="a1 a40" order="S"/>
      <bond id="a1_a41" atomRefs2="a1 a41" order="S"/>
      <bond id="a2_a32" atomRefs2="a2 a32" order="S"/>
      <bond id="a2_a42" atomRefs2="a2 a42" order="S"/>
      <bond id="a2_a43" atomRefs2="a2 a43" order="S"/>
      <bond id="a2_a44" atomRefs2="a2 a44" order="S"/>
      <bond id="a3_a4" atomRefs2="a3 a4" order="D">
        <bondStereo atomRefs4="a13 a3 a4 a5">T</bondStereo>
      </bond>
      <bond id="a4_a5" atomRefs2="a4 a5" order="S"/>
      <bond id="a5_a6" atomRefs2="a5 a6" order="D"/>
      <bond id="a6_a7" atomRefs2="a6 a7" order="S"/>
      <bond id="a7_a8" atomRefs2="a7 a8" order="D"/>
      <bond id="a8_a9" atomRefs2="a8 a9" order="S"/>
      <bond id="a9_a10" atomRefs2="a9 a10" order="D"/>
      <bond id="a5_a10" atomRefs2="a5 a10" order="S"/>
      <bond id="a3_a45" atomRefs2="a3 a45" order="S"/>
      <bond id="a4_a46" atomRefs2="a4 a46" order="S"/>
      <bond id="a6_a47" atomRefs2="a6 a47" order="S"/>
      <bond id="a7_a48" atomRefs2="a7 a48" order="S"/>
      <bond id="a9_a49" atomRefs2="a9 a49" order="S"/>
      <bond id="a10_a50" atomRefs2="a10 a50" order="S"/>
      <bond id="a32_a8" atomRefs2="a32 a8" order="S"/>
      <bond id="a11_a51" atomRefs2="a11 a51" order="S"/>
      <bond id="a11_a52" atomRefs2="a11 a52" order="S"/>
      <bond id="a11_a53" atomRefs2="a11 a53" order="S"/>
      <bond id="a12_a13" atomRefs2="a12 a13" order="D"/>
      <bond id="a13_a14" atomRefs2="a13 a14" order="S"/>
      <bond id="a14_a15" atomRefs2="a14 a15" order="D"/>
      <bond id="a15_a16" atomRefs2="a15 a16" order="S"/>
      <bond id="a16_a17" atomRefs2="a16 a17" order="D"/>
      <bond id="a17_a12" atomRefs2="a17 a12" order="S"/>
      <bond id="a16_a54" atomRefs2="a16 a54" order="S"/>
      <bond id="a11_a14" atomRefs2="a11 a14" order="S"/>
      <bond id="a3_a13" atomRefs2="a3 a13" order="S"/>
      <bond id="a30_a15" atomRefs2="a30 a15" order="S"/>
      <bond id="a18_a55" atomRefs2="a18 a55" order="S"/>
      <bond id="a19_a34" atomRefs2="a19 a34" order="S"/>
      <bond id="a19_a56" atomRefs2="a19 a56" order="S"/>
      <bond id="a19_a57" atomRefs2="a19 a57" order="S"/>
      <bond id="a19_a58" atomRefs2="a19 a58" order="S"/>
      <bond id="a20_a21" atomRefs2="a20 a21" order="D"/>
      <bond id="a21_a22" atomRefs2="a21 a22" order="S"/>
      <bond id="a22_a23" atomRefs2="a22 a23" order="D"/>
      <bond id="a23_a24" atomRefs2="a23 a24" order="S"/>
      <bond id="a24_a25" atomRefs2="a24 a25" order="D"/>
      <bond id="a25_a20" atomRefs2="a25 a20" order="S"/>
      <bond id="a22_a59" atomRefs2="a22 a59" order="S"/>
      <bond id="a23_a60" atomRefs2="a23 a60" order="S"/>
      <bond id="a25_a61" atomRefs2="a25 a61" order="S"/>
      <bond id="a34_a24" atomRefs2="a34 a24" order="S"/>
      <bond id="a18_a21" atomRefs2="a18 a21" order="S"/>
      <bond id="a26_a27" atomRefs2="a26 a27" order="S"/>
      <bond id="a27_a28" atomRefs2="a27 a28" order="D">
        <bondStereo atomRefs4="a26 a27 a28 a12">T</bondStereo>
      </bond>
      <bond id="a26_a36" atomRefs2="a26 a36" order="D"/>
      <bond id="a27_a62" atomRefs2="a27 a62" order="S"/>
      <bond id="a28_a63" atomRefs2="a28 a63" order="S"/>
      <bond id="a20_a26" atomRefs2="a20 a26" order="S"/>
      <bond id="a12_a28" atomRefs2="a12 a28" order="S"/>
      <bond id="a37_a38" atomRefs2="a37 a38" order="S"/>
      <bond id="a37_a64" atomRefs2="a37 a64" order="S"/>
      <bond id="a37_a65" atomRefs2="a37 a65" order="S"/>
      <bond id="a37_a66" atomRefs2="a37 a66" order="S"/>
      <bond id="a38_a17" atomRefs2="a38 a17" order="S"/>
    </bondArray>
  </molecule>
</cml>
